# Supplementary material for: FATP1-mediated fatty acid uptake in renal tubular cells as a countermeasure for hypothermia
Source: J Mol Med (Berl). 2025 Mar 5;103(4):403–19. doi: 10.1007/s00109-025-02525-0 (PMC12003481; doi:10.1007/s00109-025-02525-0)
Supplement: Supplementary file 1 — (XLSX 14.2 MB) [file 109_2025_2525_MOESM1_ESM.xlsx]

## Sheet:  Table S1
Table S1. Information of clinical cases
		Gender		Age
	Case number	Male	Female	Mean	S.D.	Min	Max
Hypothermia	25	9	16	77.7	15.4	44	99
Control	25	15	10	37.9	13.4	18	64

## Sheet: Table S2
Table S2. Information of hypothermia cases
				Biochemical data
			Body temperature	Cr	Glu	CK	AMY	Na	K
	Age	Gender	at hospital (℃)	(mg/dL)	(mg/dL)	(U/L)	(U/L)	(mEq/L)	(mEq/L)
1	75	F	31.7	0.8	81	762	158	141	3.3
2	76	F	28.6	2.1	285	6385	1001	112	2.5
3	86	F	31.5	0.8	179	186	132	143	4.3
4	90	F	24.9	0.9	419	67	72	137	7.5
5	78	M	29.1	1.4	73	786	30	142	4.6
6	94	M	20.6	1.2	101	307	116	143	3.9
7	80	F	29.4	1.5	2	2583	730	139	5.6
8	44	F	31.3	0.3		94	93	138	4.9
9	46	F	28.9	0.7	336	276		136	3
10	74	F	26.5	0.5	194	295	79	140	3.2
11	90	M	28.1	1	290	669	102	132	3.8
12	51	M	28.8	0.4	94	213	89	127	4.7
13	87	F	27.5	1.5	97	3733	77	139	4.1
14	89	F	30	1.3	173	8312	74	140	3.1
15	76	M	27.4	1	140	1200	148	140	3.7
16	72	M	29.7	0.6	98	151	124	142	2.6
17	90	M	28.2	0.8	86	208	252	136	4.3
18	71	F	31.9	0.5	189	171	113	137	4.1
19	91	F	29.8	1	100	167	94	139	4.5
20	84	M	27	1.9	159	86	92	139	4.7
21	88	F	31.1	3	189	3285	369	144	4.5
22	85	F	28.1	0.4	135	332	349	148	2.8
23	72	F	30.8	1.2	136	346	197	137	4.1
24	76	M	30	1.2	220	204	76	137	6.2
25	99	F	26	0.8	99	729	106	143	4.4

## Sheet: Table  S3
Table S3. List of reagent or resource
Antibodies and others	Supplier	Identifire	WB	IHC / IF
Rabbit anti-PPRA alpha antibody	GeneTex, Alton Pkwy Irvine, CA, USA	GTX101098	1:1000	1:1000
Rabbit anti-FATP1 antibody	Mybiosouce, San Diego, CA, USA	MBS9418506	1:1000	1:1000
Rabbit anti-Plin5 antibody	Nobus Biologicals, Littleton, CO, USA	NB110-60509	1:1000	1:1000
Goat anti-Rabbit IgG (H+L) Highly Cross-Adsorbed Secondary Antibody, Alexa Fluor™ 594	Thermo Fisher Scientific	A-11037		1:1000
BODIPY™ FL	Thermo Fisher Scientific, Waltham, MA, USA	D2183		1:1000
Lotus Tetragonolobus (Asparagus Pea) Lectin (LTL), fluorescein (FITC)	Thermo Fisher Scientific, Waltham, MA, USA	L32480		1:100
ImmPRESS® HRP Horse Anti-Rabbit IgG	Vector laboratories	MP-7401		1:1
Rabbit anti-CPT1A antibody	Proteintech, Rosemont, IL, USA	15184-1-AP	1:500
Mouse anti-Actin antibody	BD Biosciences, Franklin Lakes, NJ, USA	612657	1:2000
Rabbit anti-CD36 antibody	BD Biosciences, Franklin Lakes, NJ, USA	NB400-144	1:500
Multi-rAb HRP-Goat Anti-Rabbit Recombinant Secondary Antibody (H+L)	Proteintech, Rosemont, IL, USA	RGAR001	1:1000
Mouse IgG Horseradish Peroxidase-conjugated Antibody	R&D Systems	HAF007	1:1000
Rabbit IgG Horseradish Peroxidase-conjugated Antibody	R&D Systems	HAF008	1:1000

## Sheet: Table S4
Table S4. Lipidomics analysis data for HV and hypothermia human samples (in positive mode)
Metabolite name	Ontology	Healthy Volunteer	Hypothermia	Log2 FC	p-value
CAR 19:5	CAR	5.14867	11.742	5.85501e-11	6.59332
CAR 19:1	CAR	8.52829	14.6994	3.34168e-13	6.17109
CAR 21:4	CAR	10.0559	18.2375	8.39836e-11	8.18163
CAR 22:6	CAR	11.8134	17.8925	1.46375e-12	6.0791
CAR 22:6	CAR	3.92311	11.5307	1.78606e-08	7.60762
CAR 24:6	CAR	12.7498	19.5783	2.58851e-10	6.82852
CAR 28:1	CAR	16.2703	9.91338	2.16964e-11	-6.35688
Cer 12:2;O3/8:0(2OH)	Cer_AP	8.91052	15.4981	3.35431e-16	6.58761
Cer 12:2;O3/10:0(2OH)	Cer_AP	17.8171	11.3748	5.36106e-11	-6.44234
Cer 12:2;O3/11:0(2OH)	Cer_AP	7.49478	14.8553	3.58788e-09	7.36049
Cer 12:0;O3/12:0(2OH)	Cer_AP	17.2369	9.76009	1.76441e-09	-7.47679
Cer 12:2;O3/13:1(2OH)	Cer_AP	7.92118	14.4236	9.34541e-13	6.50245
Cer 12:2;O3/15:1(2OH)	Cer_AP	6.25728	12.5304	2.47695e-07	6.2731
Cer 12:2;O3/18:5(2OH)	Cer_AP	19.3219	12.1347	1.56391e-09	-7.18715
Cer 13:1;O3/16:4(2OH)	Cer_AP	9.44147	16.1921	2.23599e-07	6.7506
Cer 13:1;O3/18:4(2OH)	Cer_AP	10.7045	20.4433	1.94087e-13	9.73882
Cer 12:1;O3/20:4(2OH)	Cer_AP	6.6871	14.2743	3.97474e-12	7.58721
Cer 12:1;O3/22:6(2OH)	Cer_AP	5.54088	16.746	1.17657e-11	11.2051
Cer 12:1;O3/22:6(2OH)	Cer_AP	6.99103	16.8576	3.2325e-11	9.86655
Cer 15:3;O3/22:6(2OH)	Cer_AP	8.51355	15.4726	1.55094e-13	6.95903
Cer 12:1;O3/24:3(2OH)	Cer_AP	16.1407	8.87893	5.21201e-10	-7.26172
Cer 12:1;O3/24:3(2OH)	Cer_AP	16.1806	10.0178	5.31795e-09	-6.16275
Cer 13:2;O3/24:6(2OH)	Cer_AP	7.42411	14.2056	2.15763e-18	6.78151
Cer 12:0;O2/15:0;O	Cer_HDS	9.23948	15.737	3.36328e-38	6.49753
Cer 12:0;O2/16:3;O	Cer_HDS	18.2653	11.5277	1.89984e-09	-6.73756
Cer 12:0;O2/17:0;O	Cer_HDS	9.71753	16.2859	8.92738e-42	6.56836
Cer 12:2;O2/16:4;O	Cer_HS	4.25816	10.4066	2.09329e-06	6.1484
Cer 12:2;O2/16:4;O	Cer_HS	4.87854	12.5898	3.26379e-14	7.71126
Cer 12:2;O2/18:5;O	Cer_HS	7.05777	14.0829	3.97853e-15	7.02518
Cer 15:3;O2/22:6;O	Cer_HS	6.80579	13.2233	6.14092e-08	6.41747
Cer 12:2;O2/15:4	Cer_NS	6.11544	13.4051	3.64323e-10	7.28967
Cer 12:1;O2/18:5	Cer_NS	15.5993	5.25839	3.66494e-17	-10.3409
Cer 15:3;O2/18:5	Cer_NS	5.16973	11.5384	1.37136e-06	6.36871
Cer 12:2;O2/24:6	Cer_NS	8.27622	14.8156	1.13916e-21	6.53934
SE 24:1;O4/4:0;O1	DCAE	17.5528	9.9362	1.56851e-07	-7.61659
DG 20:0	DG	5.6766	13.4574	4.11384e-09	7.78077
DG 25:1	DG	13.5171	19.9831	2.07755e-11	6.46606
DG 26:2	DG	8.50759	15.103	1.14855e-11	6.59545
DG 26:1	DG	7.24191	14.2108	1.91476e-07	6.96885
DG 30:3	DG	7.60507	13.907	3.62496e-19	6.30197
DG 31:8	DG	5.90351	11.9575	1.10325e-06	6.054
DG 33:4	DG	16.285	8.35188	8.43369e-14	-7.9331
DG 33:4	DG	16.423	10.0771	6.7068e-12	-6.34588
SPB 19:0;O2	DHSph	16.3837	8.80009	6.21295e-28	-7.5836
SPB 19:0;O2	DHSph	14.2621	8.23942	2.13751e-39	-6.02265
LPC O-19:1	EtherLPC	6.13861	14.8312	7.76614e-16	8.69264
LPC O-21:1	EtherLPC	8.4485	17.8421	6.09088e-10	9.39357
LPC O-22:4	EtherLPC	5.59488	13.7494	8.53378e-12	8.15448
PE O-8:0_18:5	EtherPE	5.84923	12.2928	1.50889e-10	6.44359
LPE 15:4	LPE	10.1411	20.5422	5.75599e-21	10.4011
NAE 9:0	NAE	11.7738	17.9944	9.06102e-17	6.2206
NAE 9:0	NAE	10.441	17.5845	2.92717e-17	7.14357
NAGly 16:4	NAGly	7.23998	13.5497	2.25836e-07	6.30972
NAGly 8:0;O(FA 15:2)	NAGly	7.83451	14.7955	3.12264e-15	6.96102
NAGly 8:0;O(FA 15:0)	NAGly	14.3624	7.67207	1.96111e-08	-6.69033
NAGly 8:0;O(FA 17:3)	NAGly	8.60577	15.0196	1.18741e-13	6.41381
NAGly 8:0;O(FA 16:2)	NAGly	5.1365	12.4404	1.09242e-09	7.3039
NAGly 15:2;O(FA 18:5)	NAGly	7.53165	17.8685	1.04816e-15	10.3369
NAGly 15:2;O(FA 19:5)	NAGly	8.01703	14.3665	1.12026e-12	6.34947
NAGlySer 18:5;O	NAGlySer	8.20497	15.039	3.14368e-12	6.83406
NAGlySer 18:5;O	NAGlySer	8.00924	14.3398	1.16092e-09	6.33058
NAGlySer 18:1;O	NAGlySer	7.48581	14.3399	6.31447e-18	6.85409
NAGlySer 18:0;O	NAGlySer	10.5291	16.6352	2.30552e-10	6.10616
NAGlySer 18:0;O	NAGlySer	10.6145	16.7004	2.03114e-10	6.08581
NAGlySer 18:0;O	NAGlySer	8.40789	15.44	1.19255e-09	7.03206
NAGlySer 8:0;O(FA 16:1)	NAGlySer	6.40121	13.0327	1.06374e-21	6.63149
NAGlySer 8:0;O(FA 18:2)	NAGlySer	7.25351	14.3802	1.8081e-10	7.12672
NAOrn 9:0	NAOrn	5.77824	13.0778	2.32613e-11	7.29957
NAOrn 11:0;O	NAOrn	8.99111	15.8485	1.3725e-11	6.85737
NAOrn 17:2;O	NAOrn	4.71405	11.6676	7.12843e-10	6.95355
NAOrn 19:0;O	NAOrn	10.6745	17.0355	5.04026e-17	6.36103
NAOrn 20:4;O	NAOrn	6.95663	15.5473	2.40376e-15	8.59064
NAPhe 15:3	NAPhe	5.25279	13.3437	5.97621e-20	8.09094
NAPhe 14:1;O	NAPhe	6.19336	14.0748	2.04491e-09	7.88142
NAPhe 24:6	NAPhe	19.2207	11.3842	3.30708e-08	-7.83653
NATau 8:0	NATau	6.71841	13.9256	2.98946e-10	7.20723
NATau 8:0	NATau	6.86051	13.5739	2.43641e-07	6.71342
NATau 8:0;O	NATau	7.17085	13.6933	8.36632e-12	6.52246
NATau 10:0	NATau	6.7935	13.0467	9.05915e-07	6.2532
NATau 10:0	NATau	7.07058	14.4202	3.07891e-11	7.34961
NATau 9:0;O	NATau	4.30056	10.4658	8.46533e-06	6.16522
NATau 15:2	NATau	5.51631	11.5451	1.18802e-05	6.02883
NATau 15:2	NATau	6.48867	13.66	7.93447e-12	7.17133
NATau 16:1	NATau	5.62621	11.8198	1.71498e-09	6.19356
NATau 14:1;O	NATau	6.09056	12.2792	1.1563e-11	6.18866
NATau 15:1;O	NATau	8.77519	15.4363	3.58752e-08	6.66116
NATau 18:3;O	NATau	5.57231	13.8988	2.58723e-13	8.32648
NATau 18:1	NATau	8.59017	15.1919	1.02546e-08	6.6017
NATau 20:1;O	NATau	9.13386	19.307	3.64689e-16	10.1731
NATau 22:3	NATau	7.02488	14.9729	3.88003e-12	7.948
NATau 22:2	NATau	8.65788	15.8506	2.77132e-10	7.19268
NATau 22:0;O	NATau	8.8038	15.2563	2.84083e-16	6.45248
NATau 24:2;O	NATau	5.07859	11.9365	3.5304e-07	6.85796
NATau 26:3	NATau	9.73358	16.3878	1.90382e-12	6.6542
NATau 26:2;O	NATau	6.62378	15.3545	1.89073e-27	8.73072
TG 8:0_8:0_10:0;O2	OxTG	8.13457	17.2109	3.33937e-12	9.07635
TG 8:0_8:0_10:0;O2	OxTG	8.65042	17.2844	5.83226e-12	8.63397
PG 6:0_7:0	PG	6.04156	17.9516	9.26166e-29	11.9101
PI 14:0	PI	9.51897	15.8143	4.11425e-08	6.29529
PI 14:0	PI	11.2099	17.5373	1.16129e-10	6.32738
PI 14:0	PI	10.2295	17.7084	6.73019e-13	7.47884
PI 14:0	PI	9.95117	15.9629	3.20606e-09	6.01174
SG 28:2;O;Hex	SHex	10.3179	20.7116	1.0765e-14	10.3936
SG 28:2;O;Hex	SHex	10.5612	21.0488	2.8006e-15	10.4876
SL 12:2;O/12:0;O	SL	6.30588	12.8256	2.38088e-08	6.51975
SL 12:1;O/13:1	SL	5.88389	14.2399	4.4198e-13	8.35603
SL 12:1;O/12:0;O	SL	19.4944	9.80783	6.58172e-09	-9.6866
SL 12:1;O/15:2	SL	9.4706	15.4764	3.8098e-14	6.00585
SL 12:1;O/15:1	SL	4.68826	10.8651	6.1392e-06	6.17681
SL 12:2;O/13:1;O	SL	4.76082	12.3052	4.4011e-10	7.54439
SL 12:1;O/14:0;O	SL	16.4682	8.97064	1.04874e-10	-7.49751
SL 12:2;O/18:5;O	SL	16.4088	9.30623	7.70738e-08	-7.10257
SL 12:1;O/18:5;O	SL	17.3384	10.6831	1.21933e-07	-6.65537
SL 12:1;O/19:1	SL	5.0203	13.7315	2.83031e-12	8.71122
SL 12:1;O/19:1	SL	7.9638	19.1415	9.79846e-12	11.1777
SL 12:1;O/17:0;O	SL	6.97621	13.7895	6.35738e-13	6.81326
SL 12:1;O/17:0;O	SL	7.02143	13.4715	5.83377e-10	6.45009
SL 12:1;O/20:2	SL	8.46129	14.6063	3.33432e-07	6.14505
SL 12:1;O/19:2;O	SL	6.14453	15.5999	3.1836e-11	9.45537
SL 12:1;O/21:2	SL	5.4005	13.9509	6.63618e-16	8.55043
SL 12:0;O/21:0	SL	14.5462	7.53473	1.66552e-09	-7.01144
SM 12:1;O2/11:0	SM	5.79977	14.7096	1.2503e-12	8.9098
SM 23:2;O3	SM	6.8538	13.6941	2.89605e-16	6.84025
SM 12:1;O2/13:0	SM	8.8169	17.4642	5.91906e-12	8.6473
SM 12:1;O2/13:0	SM	7.75129	17.4925	1.35962e-11	9.74122
SM 24:0;O3	SM	5.86157	12.2434	1.8615e-07	6.3818
TG 8:0_8:0_8:0	TG	19.0966	12.5857	1.66384e-09	-6.51089
TG 8:0_8:0_12:0	TG	10.5419	20.7971	4.19484e-15	10.2552
TG 8:0_8:0_12:0	TG	8.98358	20.9162	4.09293e-19	11.9327
TG 8:0_8:0_12:0	TG	4.80623	10.9373	9.15663e-07	6.1311
TG 8:0_8:0_13:0	TG	5.82409	13.8286	1.36237e-13	8.00447
TG 8:0_8:0_15:2	TG	4.63859	11.1185	1.35504e-08	6.47994
VAE 11:0	VAE	9.52317	16.7078	1.63025e-16	7.18466
VAE 16:3	VAE	6.77867	14.6499	7.57739e-09	7.87121
VAE 19:3	VAE	16.9043	10.2073	1.18053e-10	-6.69702
VAE 18:5	VAE	7.74527	17.4586	4.97191e-13	9.71331
VAE 18:0	VAE	14.7805	5.92381	1.40971e-08	-8.85673

## Sheet: Table S5
Table S5. Lipidomics analysis data for HV and hypothermia human samples (in negative mode)
Metabolite name	Ontology	Healthy Volunteer	Hypothermia	Log2 FC	p-value
ST 24:1;O3;S	BASulfate	14.9343	8.50744	-6.42689	3.22101e-08
ST 24:2;O3;S	BASulfate	6.98845	14.0061	7.01767	1.61799e-12
ST 24:1;O4;S	BASulfate	6.11796	15.1703	9.05233	9.63982e-12
ST 24:1;O4;S	BASulfate	7.62957	15.8874	8.25782	2.97098e-12
Cer 13:1;O3/22:4(2OH)	Cer_AP	14.0359	7.33742	-6.69843	5.07042e-16
LPG O-11:0	EtherLPG	8.03119	15.922	7.89084	1.54154e-14
FA 13:0	FA	7.2391	15.8178	8.57866	2.22968e-13
FA 16:4	FA	8.10062	14.4898	6.38915	9.97659e-17
FA 20:5	FA	4.22592	10.3267	6.10078	2.42879e-09
FA 22:5	FA	7.23108	14.1102	6.87912	2.05856e-09
LPG 14:1	LPG	7.32462	13.9695	6.64489	3.46978e-15
NAE 14:0	NAE	8.15105	14.3222	6.17114	2.26533e-14
NAE 22:3	NAE	13.5122	7.45584	-6.05633	7.42869e-15
NAGly 26:6	NAGly	8.0836	14.4485	6.36488	5.35249e-14
NAPhe 16:2	NAPhe	9.38842	15.5644	6.17594	6.23278e-10
NATau 26:5	NATau	7.19599	13.9688	6.77281	1.25202e-16
Adenosine 5'-Diphosphate	Others	7.54732	15.2902	7.7429	9.54404e-17
FA 16:4;(2OH)	OxFA	6.13421	12.6294	6.49523	6.73458e-10
FA 22:6;(2OH)	OxFA	5.24486	13.4714	8.22657	5.12892e-10
FA 22:6;O	OxFA	9.18532	16.3209	7.13555	1.66195e-10
PG 8:0_3:0;O1	OxPG	5.16001	11.5093	6.34928	2.72474e-07
PA 8:0_16:4	PA	6.12342	12.8277	6.70425	1.52583e-09
SL 12:0;O/21:0	SL	13.4317	6.57319	-6.85848	3.60782e-11
SL 12:0;O/21:0	SL	14.1545	7.23765	-6.91687	3.00785e-10
SL 12:0;O/21:0	SL	13.9639	6.64703	-7.31692	4.70115e-11
ST 29:2;O;S	SSulfate	8.73301	16.5854	7.8524	7.83324e-20
ST 29:2;O;S	SSulfate	5.34472	13.3121	7.96733	7.95223e-15

## Sheet: Table S6
Table S6. Lipidomics analysis data for control and hypothermia mice (in positive mode)
Metabolite name	Ontology	Contol	Hypothermia	Log2 FC	p-value
BA 24:1;O3;G;S	BASulfate	19.6555	17.7773	-1.87829	0.0433419
BA 24:1;O3;G;S	BASulfate	15.4368	13.2821	-2.15472	0.0206743
BMP 8:0_8:0	BMP	19.5397	17.0522	-2.48756	0.0210655
CAR 13:1	CAR	12.3465	16.6227	4.27621	2.70998e-09
CAR 21:0	CAR	11.254	13.9268	2.67271	0.00274046
CAR 4:0	CAR	23.0525	19.9659	-3.08657	1.56585e-05
CAR 4:0	CAR	24.3941	22.4176	-1.97655	9.71487e-05
CAR 5:0	CAR	20.2062	17.6723	-2.53383	1.98645e-05
CAR 5:0	CAR	21.2838	19.9569	-1.32691	0.0042887
CAR 11:0	CAR	14.6343	17.3501	2.71588	7.87688e-08
CAR 20:3	CAR	12.3382	16.1167	3.77848	0.000259898
CAR 14:1	CAR	18.4165	19.4265	1.00997	3.13177e-06
CAR 23:0	CAR	13.688	15.3053	1.61733	0.0279072
CAR 19:0	CAR	14.6959	16.5525	1.85658	0.0296985
CAR 20:2	CAR	16.0346	17.3156	1.28098	3.27822e-05
CAR 22:6	CAR	16.7168	18.3585	1.64173	3.47449e-06
CAR 16:1	CAR	18.5025	19.7633	1.2608	1.52646e-05
CAR 16:2	CAR	15.1223	16.1646	1.04238	0.000202096
CAR 22:0	CAR	15.5043	16.7563	1.25204	0.035385
CAR 17:2	CAR	14.4365	15.679	1.24249	0.000129433
CAR 14:0	CAR	22.9253	24.0068	1.0815	2.28696e-05
CAR 16:1	CAR	22.8546	24.181	1.32641	2.4863e-07
CAR 20:0	CAR	16.5997	17.6417	1.04194	0.0280001
CAR 16:2	CAR	15.85	16.9968	1.1468	1.06459e-05
CAR 18:2	CAR	19.3047	20.6412	1.33644	1.06932e-05
CAR 17:1	CAR	17.8935	19.0496	1.15608	1.16516e-06
CAR 15:1	CAR	16.5572	17.7072	1.14999	1.49044e-05
CAR 18:2	CAR	23.3016	24.3113	1.00972	6.42544e-05
CAR 16:2	CAR	18.2942	19.6051	1.31092	1.00212e-06
CAR 18:3	CAR	17.6715	19.0857	1.41424	9.74906e-06
CAR 15:2	CAR	17.9757	19.1972	1.22152	0.0264188
CAR 18:3	CAR	19.3115	20.5591	1.24753	2.96738e-05
CAR 16:2	CAR	21.6611	22.8085	1.14745	8.81385e-05
CAR 18:4	CAR	15.0877	16.4905	1.40281	2.4244e-05
CAR 18:4	CAR	16.7836	17.8325	1.04884	6.69724e-05
CAR 6:0	CAR	23.1706	21.7529	-1.41765	5.17472e-06
CAR 6:0	CAR	19.5062	17.8819	-1.62431	2.60532e-06
CAR 16:4	CAR	18.5835	19.8639	1.28041	0.00171828
CAR 21:0	CAR	13.0817	14.4164	1.33466	0.0398282
CAR 24:1	CAR	16.0655	17.1026	1.0371	0.0382034
Cer 12:2;O3/9:0(2OH)	Cer_AP	15.7749	17.1115	1.3366	0.0144502
Cer 12:1;O3/10:0(2OH)	Cer_AP	14.135	15.6998	1.56484	0.000304699
Cer 12:2;O3/13:1(2OH)	Cer_AP	15.1788	17.0987	1.9199	1.22814e-06
Cer 12:1;O3/9:0(2OH)	Cer_AP	19.6933	21.5785	1.88517	7.38405e-09
Cer 12:1;O3/11:0(2OH)	Cer_AP	19.8849	21.2716	1.38675	2.42555e-07
Cer 15:3;O3/8:0(2OH)	Cer_AP	14.8306	16.6248	1.79421	3.73844e-07
Cer 12:2;O3/9:0(2OH)	Cer_AP	15.0552	16.7426	1.68743	8.10815e-07
Cer 12:2;O3/11:0(2OH)	Cer_AP	15.1351	16.5339	1.39877	4.34689e-05
Cer 12:2;O3/10:0(2OH)	Cer_AP	13.8956	15.6889	1.7933	1.22687e-05
Cer 12:1;O3/10:0(2OH)	Cer_AP	14.4861	16.0587	1.57259	2.01874e-06
Cer 12:2;O3/11:0(2OH)	Cer_AP	19.9644	21.7539	1.78951	9.89956e-09
Cer 12:2;O3/13:1(2OH)	Cer_AP	19.6615	21.3113	1.64978	2.51528e-07
Cer 12:1;O3/8:0(2OH)	Cer_AP	13.6016	15.3202	1.71856	0.000624157
Cer 15:3;O3/8:0(2OH)	Cer_AP	18.9249	20.4676	1.54265	5.31038e-07
Cer 12:2;O3/9:0(2OH)	Cer_AP	16.5359	17.8242	1.28832	6.98279e-06
Cer 12:2;O3/9:0(2OH)	Cer_AP	18.3876	20.4826	2.09497	1.50616e-08
Cer 12:2;O3/13:1(2OH)	Cer_AP	15.0939	16.356	1.26208	0.000209319
Cer 12:1;O3/9:0(2OH)	Cer_AP	15.0805	16.7864	1.70587	4.18497e-08
Cer 12:1;O3/11:0(2OH)	Cer_AP	15.5312	17.3251	1.79393	0.0010751
Cer 12:2;O3/9:0(2OH)	Cer_AP	20.6263	22.1644	1.53816	1.01689e-06
Cer 12:2;O3/9:0(2OH)	Cer_AP	14.6219	16.0977	1.47571	1.16941e-07
Cer 15:3;O3/22:6(2OH)	Cer_AP	14.0386	11.3308	-2.70787	0.0127819
Cer 12:0;O3/9:0(2OH)	Cer_AP	12.9074	15.3231	2.41574	0.0251699
Cer 15:3;O3/8:0(2OH)	Cer_AP	16.3498	18.1762	1.82641	0.0156893
Cer 12:0;O3/13:0(2OH)	Cer_AP	15.407	11.7215	-3.68548	0.0006486
Cer 12:2;O3/16:4(2OH)	Cer_AP	10.938	13.6146	2.67658	0.0218829
Cer 12:1;O3/22:3(2OH)	Cer_AP	12.3544	15.0094	2.65495	0.0147343
Cer 12:0;O3/24:0(2OH)	Cer_AP	15.7669	13.0533	-2.71365	0.0190949
Cer 12:0;O2/8:0;O	Cer_HDS	8.874	14.6293	5.75526	2.05719e-07
Cer 12:0;O2/9:0;O	Cer_HDS	12.9039	11.5879	-1.31597	0.0470033
Cer 13:0;O2/26:6;O	Cer_HDS	10.004	7.97722	-2.02676	0.0292213
Cer 12:2;O2/8:0;O	Cer_HS	13.6194	17.8153	4.19593	0.00258399
Cer 12:1;O2/8:0;O	Cer_HS	12.7595	16.9777	4.21823	0.00406144
Cer 12:2;O2/18:5;O	Cer_HS	16.8355	17.9704	1.13489	0.0368644
Cer 13:2;O2/20:5;O	Cer_HS	13.124	10.1973	-2.92674	0.0368092
Cer 12:0;O2/22:1	Cer_NDS	15.6386	14.298	-1.34062	0.00336958
Cer 12:0;O2/22:1	Cer_NDS	15.0984	12.0485	-3.04988	0.00113356
Cer 12:0;O2/22:1	Cer_NDS	15.1187	8.86969	-6.249	9.78893e-09
Cer 12:0;O2/22:1	Cer_NDS	14.3995	10.2073	-4.19226	0.00094674
Cer 12:0;O2/22:1	Cer_NDS	14.2591	8.84505	-5.41406	1.55407e-05
Cer 12:0;O2/22:1	Cer_NDS	15.1139	8.27953	-6.83436	2.37551e-09
Cer 12:0;O2/22:1	Cer_NDS	13.711	8.1762	-5.53485	1.88748e-06
Cer 12:0;O2/22:1	Cer_NDS	14.0635	9.08045	-4.98304	6.18346e-05
Cer 12:0;O2/15:2	Cer_NDS	15.9498	11.1313	-4.81842	2.33918e-06
Cer 12:0;O2/15:2	Cer_NDS	17.19	13.5467	-3.64331	0.00558401
Cer 12:0;O2/22:1	Cer_NDS	13.0136	10.3692	-2.64445	0.0193376
Cer 12:0;O2/22:1	Cer_NDS	14.7544	13.5109	-1.24349	0.0202897
Cer 12:0;O2/24:1	Cer_NDS	13.0067	9.32168	-3.68505	0.0289942
Cer 12:0;O2/24:0	Cer_NDS	11.0696	5.80024	-5.26933	0.002806
Cer 12:0;O2/26:2	Cer_NDS	10.1584	7.53699	-2.62142	0.0264208
Cer 12:0;O2/26:0	Cer_NDS	12.6952	7.84075	-4.8545	0.0228165
Cer 12:0;O2/24:2	Cer_NDS	9.61716	12.451	2.83385	0.0204262
Cer 23:1;O2|Cer 13:1;O2/10:0	Cer_NS	17.5754	19.5	1.92462	0.0275745
Cer 36:1;O2|Cer 18:1;O2/18:0	Cer_NS	13.0474	9.04146	-4.00593	0.0165418
SE 24:1;O4/3:0	DCAE	15.385	16.5576	1.17256	3.92619e-05
DG 17:0	DG	14.8185	15.9024	1.0839	0.00453725
DG 17:0	DG	13.9797	14.9813	1.0016	0.0234704
DG 17:0	DG	14.9835	16.4306	1.44712	0.00707962
DG 24:3	DG	12.8649	16.3681	3.50311	0.00451857
DG 24:0	DG	17.3522	13.2946	-4.05766	0.000271318
DG 27:1	DG	13.3773	14.9901	1.6128	0.0221468
DG 27:1	DG	16.4247	17.8261	1.40141	0.00861767
DG 27:1	DG	14.6339	16.0583	1.42445	0.0283886
SPB 18:0;O2	DHSph	16.2514	18.2003	1.94893	0.00145852
LPC O-18:0	EtherLPC	15.8501	16.9924	1.14231	0.0219111
LPC O-18:0	EtherLPC	15.4234	16.7209	1.29751	0.0121434
LPE O-17:4	EtherLPE	16.0619	12.9604	-3.10142	0.0161909
PC O-8:0_14:0	EtherPC	12.7371	15.5025	2.76532	0.0292113
PC O-8:0_15:3	EtherPC	13.3007	14.6121	1.31136	0.0308613
PE O-8:0_15:4	EtherPE	16.5026	15.484	-1.01852	0.0028656
PE O-8:0_15:4	EtherPE	14.9222	12.9422	-1.97998	0.000434364
PE O-8:0_15:4	EtherPE	15.1499	13.1856	-1.9643	3.80245e-05
PE O-8:0_15:4	EtherPE	16.6385	15.2175	-1.42097	0.00904665
LPC 16:3	LPC	10.286	15.2838	4.99781	1.50091e-07
LPC 16:3	LPC	13.9635	15.917	1.9535	9.91691e-06
LPC 16:2	LPC	16.2585	17.3828	1.12423	1.89756e-06
LPC 18:2	LPC	17.3093	16.2781	-1.03118	0.00215668
LPC 18:2	LPC	17.3535	16.0927	-1.26077	0.00176455
LPC 18:2	LPC	17.4187	15.9663	-1.45239	0.000683779
LPC 18:2	LPC	17.1419	15.7938	-1.34815	0.00122958
LPC 18:2	LPC	16.9305	15.5391	-1.39133	9.2165e-05
LPC 20:4	LPC	16.5879	14.9991	-1.5888	0.00521565
LPC 20:4	LPC	16.6865	15.0351	-1.65133	0.000338201
LPC 18:1	LPC	17.385	16.1198	-1.26524	0.00020863
LPC 18:2	LPC	20.9791	19.4423	-1.53688	5.9271e-06
LPC 18:1	LPC	17.5124	16.2461	-1.26627	0.000195659
LPC 20:2	LPC	17.5385	16.2593	-1.27912	0.00485534
LPC 18:2	LPC	17.7162	16.5054	-1.21087	0.000556096
LPC 18:1	LPC	17.8083	16.434	-1.37428	0.000174234
LPC 20:4	LPC	20.3363	18.9551	-1.38124	0.000508707
LPC 18:0/0:0	LPC	17.8266	18.8619	1.0353	0.0161889
LPC 18:1	LPC	17.7078	16.337	-1.37072	0.000167592
LPC 18:1	LPC	17.7875	16.2546	-1.53294	2.00941e-05
LPC 20:4	LPC	16.9883	15.5066	-1.48166	0.00307583
LPC 16:1	LPC	16.9116	13.7335	-3.17814	7.13138e-06
LPC 18:0	LPC	17.9572	16.9242	-1.03304	0.0039709
LPC 18:3	LPC	14.0095	9.40851	-4.60102	0.00670478
LPC 13:0	LPC	15.9945	17.008	1.01348	0.0240574
LPC 15:1	LPC	14.464	9.61756	-4.84641	0.00333672
LPC 17:4	LPC	19.6703	18.5076	-1.16271	0.0179374
LPC 17:4	LPC	14.5392	12.5255	-2.01369	0.0298115
LPC 17:4	LPC	14.6713	13.1866	-1.48464	0.00494861
LPC 16:2	LPC	15.2539	12.5093	-2.74458	0.00665775
LPC 18:0/0:0	LPC	20.238	21.6532	1.41516	0.00840396
LPC 18:0/0:0	LPC	21.583	22.8988	1.31582	0.00502244
LPC 18:0/0:0	LPC	22.3325	23.4955	1.16301	0.0155096
LPC 19:0/0:0	LPC	18.3845	19.5665	1.18202	0.0281268
LPC 19:0/0:0	LPC	18.373	19.5347	1.16169	0.0338376
LPC 19:0/0:0	LPC	17.4743	18.9183	1.44399	0.0151362
LPC 19:0/0:0	LPC	17.8681	19.3361	1.46799	0.0135968
LPC 20:5	LPC	15.5132	12.5631	-2.95011	0.0179692
LPC 18:0	LPC	18.5681	19.7868	1.21879	0.0425372
LPC 18:0	LPC	18.4958	19.7905	1.29463	0.0398135
LPC 18:0	LPC	17.3643	19.7435	2.37927	0.00508393
LPC 18:0	LPC	16.4544	18.679	2.22454	0.00859818
LPC 18:0	LPC	15.6763	18.423	2.74668	0.00499867
LPC 20:1/0:0	LPC	17.7253	18.9141	1.1888	0.00308155
LPC 20:1/0:0	LPC	18.5459	19.6362	1.09036	0.0116004
LPC 20:1/0:0	LPC	16.1485	17.5196	1.37114	0.0071917
LPC 22:0/0:0	LPC	14.2718	16.4321	2.16022	0.049826
LPE 18:0	LPE	21.5454	22.6706	1.12519	0.0387343
LPE 24:6	LPE	7.3644	12.5458	5.18142	0.0277388
NAE 9:0	NAE	14.1222	10.7801	-3.34216	0.036285
NAE 18:0	NAE	17.4379	18.8453	1.40746	0.00281415
NAGly 14:1	NAGly	15.6944	17.002	1.30758	0.00268324
NAGly 13:1	NAGly	13.6254	11.2592	-2.36626	0.0107862
NAGly 15:4	NAGly	19.8603	18.4024	-1.45785	0.00294724
NAGly 16:4	NAGly	17.4212	15.3137	-2.10744	0.0211902
NAGly 22:0	NAGly	15.8077	17.2251	1.41741	0.0350939
NAGly 8:0;O(FA 15:2)	NAGly	17.119	18.1586	1.03966	0.0476756
NAGly 8:0;O(FA 15:2)	NAGly	16.1703	17.2361	1.06575	0.00335972
NAGly 8:0;O(FA 14:0)	NAGly	13.0805	15.7971	2.71661	0.0363322
NAGly 15:4	NAGly	8.8782	16.0053	7.12707	7.90092e-05
NAGly 15:2	NAGly	11.2656	16.5039	5.23828	4.60739e-08
NAGly 8:0;O(FA 17:4)	NAGly	15.9176	17.5624	1.64477	1.76635e-06
NAGly 11:0	NAGly	13.7197	16.0118	2.29217	0.00243725
NAGly 8:0;O(FA 15:2)	NAGly	17.3151	19.3693	2.0542	2.22378e-07
NAGly 14:0	NAGly	13.2401	14.3833	1.14318	0.00426762
NAGly 11:0	NAGly	12.7473	16.9672	4.21991	3.38674e-05
NAGly 8:0;O(FA 15:2)	NAGly	14.7427	16.6253	1.88257	2.60364e-06
NAGly 8:0;O(FA 9:0)	NAGly	14.6719	15.9539	1.28198	1.44862e-06
NAGly 18:1	NAGly	11.668	13.8006	2.1326	0.0155124
NAGly 28:3	NAGly	9.55795	11.5669	2.00894	0.0286611
NAGly 14:1;O	NAGly	16.3382	17.6085	1.2703	0.000425666
NAGly 8:0;O	NAGly	23.6818	20.8457	-2.83612	1.68567e-05
NAGly 13:1;O	NAGly	17.3559	15.1573	-2.19859	3.72028e-09
NAGly 18:1	NAGly	17.1877	14.0725	-3.11517	0.0043156
NAGly 8:0;O(FA 22:6)	NAGly	11.8731	12.9057	1.0326	0.00822635
NAGly 8:0;O(FA 22:1)	NAGly	10.7323	7.7588	-2.97354	0.00452719
NAGlySer 11:0;O	NAGlySer	13.2618	16.0303	2.7685	0.0147618
NAGlySer 14:1;O	NAGlySer	13.7751	16.5929	2.81773	0.0467918
NAGlySer 14:0;O	NAGlySer	13.9499	15.2877	1.33776	0.0135432
NAGlySer 14:0;O	NAGlySer	16.5239	18.8273	2.30345	0.0193272
NAGlySer 14:0;O	NAGlySer	13.3834	16.9011	3.51763	0.00680524
NAGlySer 17:0;O	NAGlySer	12.7546	15.9317	3.17714	0.0115325
NAOrn 10:0;O	NAOrn	15.5871	16.6256	1.03847	0.00460578
NAOrn 10:0;O	NAOrn	11.4882	14.7318	3.24362	0.00606218
NAOrn 10:0;O	NAOrn	12.4358	10.0786	-2.35728	0.0202046
NAOrn 19:0;O	NAOrn	16.858	19.837	2.97902	0.0224633
NAOrn 26:3	NAOrn	10.2125	12.0012	1.78872	0.0479735
NAOrn 8:0;O	NAOrn	12.0317	18.7142	6.68247	4.47493e-07
NAOrn 10:0;O	NAOrn	9.69686	16.6366	6.93978	6.57986e-07
NAOrn 26:1	NAOrn	7.65615	10.1199	2.46375	0.0234486
NAOrn 10:0;O	NAOrn	17.9902	19.9997	2.00949	0.000217915
NAOrn 18:2;O	NAOrn	14.2928	15.9013	1.60854	9.91233e-07
NAOrn 19:0;O	NAOrn	16.4113	18.4923	2.08095	0.008289
NAOrn 26:3	NAOrn	10.1973	12.0334	1.83611	0.0473662
NAPhe 16:0	NAPhe	12.5194	9.74789	-2.7715	0.0265213
NAPhe 21:5	NAPhe	16.7592	17.8972	1.13807	0.0405328
NAPhe 21:5	NAPhe	12.768	15.314	2.546	0.0149463
NAPhe 22:6	NAPhe	16.2943	18.2125	1.91819	0.0265383
NAPhe 24:5;O	NAPhe	17.7275	16.408	-1.31948	5.94887e-05
NAPhe 16:0	NAPhe	10.7076	8.07276	-2.63483	0.0187209
NATau 14:0	NATau	16.0197	18.554	2.53433	0.0185982
NATau 16:0;O	NATau	16.6745	17.7094	1.03495	0.00796033
NATau 16:2;O	NATau	15.1332	16.2185	1.08523	0.00419792
NATau 19:2	NATau	20.4896	19.0289	-1.46064	0.0496103
NATau 19:5	NATau	18.1168	15.3665	-2.75029	0.0255452
NATau 19:2;O	NATau	7.91435	10.4645	2.55019	0.0271188
NATau 24:6	NATau	17.3178	15.4222	-1.89563	0.0123901
NATau 24:6	NATau	17.1028	15.626	-1.47673	0.00853268
NATau 24:6	NATau	16.4655	14.5654	-1.90012	0.000214723
NATau 24:6	NATau	14.4831	11.4937	-2.98946	0.0276027
NATau 24:5;O	NATau	16.1934	14.5017	-1.69178	0.0149477
NATau 24:5;O	NATau	16.9009	15.2926	-1.60826	0.00797789
NATau 24:5;O	NATau	16.2172	12.576	-3.6412	4.89663e-06
NATau 24:2	NATau	15.5387	10.5528	-4.98589	0.00169549
NATau 26:6;O	NATau	8.81279	16.9457	8.13292	1.57237e-07
NATau 24:6;O	NATau	8.88052	15.9123	7.03174	2.3037e-07
NATau 9:0	NATau	13.6761	17.1303	3.45421	2.39618e-09
NATau 16:1	NATau	10.055	15.92	5.86503	0.00117539
NATau 10:0;O	NATau	12.8255	15.4868	2.66132	1.68534e-05
NATau 16:2	NATau	11.9865	16.8363	4.84987	0.00267445
NATau 22:0;O	NATau	14.4346	15.8581	1.42343	9.27715e-07
NATau 20:0;O	NATau	16.0013	17.4971	1.49577	9.90208e-08
NATau 22:0;O	NATau	15.7239	17.1045	1.3806	1.45704e-05
NATau 15:2	NATau	15.2779	16.6333	1.3554	0.000468804
NATau 15:2	NATau	15.9563	17.1501	1.1938	0.00156267
NATau 20:5	NATau	15.3884	13.6189	-1.76953	0.000148278
NATau 10:0;O	NATau	15.1777	16.5263	1.34863	0.000236215
NATau 10:0	NATau	16.9351	15.7465	-1.18865	0.00557254
NATau 24:6	NATau	16.669	15.2073	-1.46171	0.0152649
NATau 15:4	NATau	15.9826	14.4063	-1.5763	1.82047e-07
NATau 17:0;O	NATau	18.4398	15.7776	-2.66221	0.000345305
NATau 28:6;O	NATau	16.476	17.6561	1.1801	0.0153336
NATau 19:5	NATau	14.8076	13.107	-1.70052	0.026412
NATau 28:5	NATau	16.4225	17.6392	1.21672	0.0232568
PC 19:1	PC	15.5873	12.1754	-3.41194	0.0119836
PE 6:0_16:2	PE	17.0984	14.3082	-2.79017	0.00016714
PE 21:1	PE	14.1003	15.4782	1.37784	0.0186511
PE 23:3	PE	13.4333	9.38334	-4.04998	9.80173e-12
PG 6:0_7:0	PG	12.9446	9.76106	-3.18355	0.034225
SPB 15:1;O3	PhytoSph	11.0473	8.61478	-2.43252	0.0363611
SPB 16:1;O3	PhytoSph	15.1326	17.2008	2.06826	8.14957e-08
SPB 15:1;O3	PhytoSph	13.638	15.7112	2.07315	2.35813e-05
PI 13:0	PI	14.6485	13.2488	-1.39968	0.0275862
PS 21:3	PS	13.7795	7.79344	-5.98607	3.59805e-08
PS 6:0_15:4	PS	10.878	7.86911	-3.00889	0.00294115
SL 12:2;O/18:5	SL	12.6388	9.19924	-3.43952	0.0248347
SL 13:2;O/20:5;O	SL	17.7877	19.7017	1.91395	0.00115627
SL 15:3;O/18:5;O	SL	13.9841	15.8702	1.88618	0.00148231
SL 15:3;O/18:5	SL	13.8083	14.9847	1.1764	0.000928812
SL 13:2;O/18:5;O	SL	14.7239	16.2006	1.47676	0.00512059
SL 12:2;O/18:5	SL	14.7026	11.5117	-3.19091	0.00594255
SL 12:0;O/17:0;O	SL	11.8582	13.5168	1.65857	0.0447378
SL 12:1;O/22:6	SL	14.7576	15.8315	1.07397	0.0346028
SM 23:3;O2	SM	11.7136	9.21172	-2.50185	0.0240739
SPB 18:1;O2	Sph	16.031	17.73	1.69901	0.00226697
ST 27:1;O	ST	17.9374	20.3977	2.46023	0.0442432
ST 27:1;O	ST	17.8761	20.2072	2.33115	0.0436595
ST 27:1;O	ST	18.2339	20.7683	2.53443	0.0463926
ST 27:1;O	ST	18.0019	20.425	2.42308	0.0450756
ST 27:1;O	ST	18.1771	20.6466	2.46951	0.0429114
ST 28:4;O	ST	12.9603	13.9947	1.03442	0.0107031
ST 27:0;O	ST	17.0979	15.3713	-1.72656	7.29294e-05
ST 29:2;O	ST	11.2516	13.5221	2.27051	0.0379079
ST 28:4;O	ST	12.5201	13.98	1.45993	2.65622e-05
VAE 11:0	VAE	15.2883	11.2252	-4.0631	7.05826e-05
VAE 14:0	VAE	12.8313	10.2813	-2.55004	0.0479887
VAE 15:3	VAE	14.2069	12.3326	-1.87438	0.0267064
VAE 7:0	VAE	16.5332	17.7116	1.17839	8.22797e-05
VAE 7:0	VAE	20.8814	22.2201	1.33876	1.93831e-07
VAE 13:1	VAE	14.1543	15.8792	1.72492	0.0273985
25-hydroxycholecalciferol	Vitamin_D	15.0645	16.4692	1.40472	0.000238467

## Sheet: Table S7
Table S7. Lipidomics analysis data for control and hypothermia mice (in negative mode)
Metabolite name	Ontology	Contol	Hypothermia	Log2 FC	p-value
ST 27:1;O;S	SSulfate	14.575	19.4153	4.84026	0.00366552
ST 27:1;O;S	SSulfate	14.5169	19.2843	4.76744	0.00498885
ST 27:1;O;S	SSulfate	14.4218	18.0784	3.65663	0.000335117
ST 27:1;O;S	SSulfate	15.7067	19.5735	3.86681	0.000752997
ST 27:1;O;S	SSulfate	15.0867	17.8336	2.74687	8.93093e-06
ST 27:1;O;S	SSulfate	14.0239	18.4639	4.44007	0.0112333
ST 27:1;O;S	SSulfate	14.4438	17.8242	3.38033	0.00242289
ST 27:1;O;S	SSulfate	14.5701	17.8713	3.30121	0.00295671
ST 27:1;O;S	SSulfate	14.5571	18.6376	4.08047	0.0122672
ST 27:1;O;S	SSulfate	14.6557	18.597	3.94126	0.0111704
ST 27:1;O;S	SSulfate	14.6156	17.6055	2.9899	0.0126555
ST 27:1;O;S	SSulfate	13.9891	16.8277	2.83853	0.0278185
ST 27:1;O;S	SSulfate	14.7816	17.5062	2.72459	0.0148704
ST 27:1;O;S	SSulfate	14.8945	17.4458	2.55134	0.0119735
FA 18:2;O4	OxFA	9.30638	15.6999	6.39353	0.00133558
FA 16:2;O3	OxFA	13.5254	18.5958	5.07048	0.000243967
FA 18:2;O3	OxFA	13.2779	18.0514	4.77342	0.000157112
FA 16:1;O3	OxFA	13.0503	18.1793	5.12896	0.00034215
FA 18:3;O2	OxFA	19.2667	23.6008	4.33416	0.000261124
FA 20:4;O2	OxFA	15.3661	19.5555	4.18944	0.000240687
FA 22:5;O2	OxFA	17.0359	21.2005	4.16465	0.000271016
FA 14:1;O2	OxFA	19.8169	23.8383	4.02142	0.000247707
FA 16:3;O2	OxFA	16.0526	19.9899	3.93727	0.00016852
FA 16:2;O2	OxFA	19.3315	23.3348	4.00329	0.000257733
FA 16:1;O2	OxFA	17.2712	21.2725	4.0013	1.47934e-05
FA 20:3;O2	OxFA	12.5872	18.0413	5.45412	0.000559025
FA 14:1;O2	OxFA	18.595	22.0503	3.45534	0.00095335
FA 16:1;O2	OxFA	20.6376	24.4453	3.80767	0.000343166
FA 18:2;O3	OxFA	12.4635	16.62	4.15648	0.00485797
FA 20:5;O2	OxFA	16.6279	20.2644	3.63658	0.000266189
FA 16:0;O2	OxFA	13.3661	17.0398	3.67368	0.000300988
FA 14:1;O	OxFA	16.3511	19.9006	3.54954	3.00162e-05
FA 20:1;O3	OxFA	14.4403	18.111	3.67068	0.000302192
FA 15:1;O2	OxFA	14.8529	18.5258	3.67288	6.28147e-06
FA 20:3;O2	OxFA	15.1279	18.7771	3.64925	0.000398835
FA 14:0;O2	OxFA	14.0931	17.4508	3.35775	0.00212952
FA 14:1;O2	OxFA	16.802	20.3791	3.57713	4.13884e-06
FA 15:1;O2	OxFA	16.8845	20.1523	3.26781	0.000528037
FA 14:1;O2	OxFA	16.2661	19.4638	3.19772	0.000126182
FA 16:1;O2	OxFA	14.4578	17.7034	3.24565	3.88603e-05
FA 18:2;O2	OxFA	13.4283	16.6167	3.18836	0.000109444
FA 15:1;O2	OxFA	15.7346	18.9604	3.22582	0.000262063
FA 17:2;O2	OxFA	16.7356	19.8834	3.1478	0.00022898
FA 18:2;O2	OxFA	21.5212	24.6847	3.16349	0.000632628
FA 22:6;O	OxFA	17.2068	20.2375	3.03068	0.000114725
FA 14:0(2OH)	OxFA	16.2868	19.2575	2.97062	7.58944e-05
FA 16:3;O2	OxFA	16.9339	20.0916	3.15772	0.000313771
FA 20:2;O2	OxFA	18.0734	21.019	2.94556	0.000122115
FA 14:1;O2	OxFA	16.7116	19.638	2.92638	7.4008e-05
FA 15:1;O2	OxFA	15.5887	18.5938	3.00512	0.000838086
FA 20:3;O	OxFA	16.2798	19.0376	2.75772	0.000617865
FA 18:1;O2	OxFA	18.9368	21.8171	2.88032	9.95889e-05
FA 16:0;O	OxFA	17.308	20.1103	2.80229	2.9168e-05
FA 18:2;O2	OxFA	15.9568	18.5391	2.58231	0.000305045
FA 18:2;O	OxFA	17.4694	19.9552	2.48584	0.000633315
FA 18:2;O	OxFA	17.7811	20.424	2.64289	1.95142e-05
FA 18:2(2OH)	OxFA	17.3967	20.0614	2.66473	3.79339e-06
FA 16:1;O	OxFA	16.8076	19.4349	2.62723	8.42132e-06
FA 19:2;O2	OxFA	15.8208	18.4154	2.59461	0.000279523
FA 22:6;O	OxFA	20.1863	22.5539	2.36766	0.00273448
FA 18:1;O2	OxFA	18.1406	20.6257	2.48512	2.35591e-05
FA 18:1;O	OxFA	19.2563	21.7613	2.50498	1.1839e-05
FA 18:1;O3	OxFA	14.1974	16.6572	2.45982	0.0158764
FA 20:4;O	OxFA	20.6279	22.8307	2.20287	0.00461425
FA 16:1(2OH)	OxFA	16.781	19.2758	2.49473	9.91064e-07
FA 16:0;O2	OxFA	15.4209	17.7098	2.28894	5.82969e-05
FA 17:1;O2	OxFA	16.5147	18.8737	2.35895	0.000481721
FA 20:5;O	OxFA	19.6671	21.7985	2.1314	0.00842354
FA 22:5;O	OxFA	17.305	19.6063	2.30127	0.00114344
FA 16:1;O	OxFA	16.6093	18.9697	2.36038	4.93833e-07
FA 19:1(2OH)	OxFA	16.5585	18.8076	2.24911	1.72203e-05
FA 22:4;O	OxFA	15.0053	17.2676	2.26226	0.000892767
FA 18:2;O2	OxFA	15.5997	17.8377	2.23803	0.00064161
FA 16:0;O	OxFA	16.9388	19.1277	2.18891	2.9982e-06
FA 20:1;O2	OxFA	17.7116	19.8075	2.09583	0.000138856
FA 16:2;O2	OxFA	15.9564	17.7803	1.82392	0.00179738
FA 19:1;O2	OxFA	16.8451	18.7938	1.94872	0.000627582
FA 16:1;O	OxFA	20.2346	22.1173	1.88271	6.26646e-05
FA 18:1(2OH)	OxFA	19.3399	21.3145	1.97456	1.8622e-07
FA 18:0;O2	OxFA	17.6741	19.6041	1.92999	2.04572e-05
FA 18:1;O2	OxFA	19.3642	21.3317	1.96748	1.3971e-05
FA 18:1;O	OxFA	18.538	20.4002	1.86226	3.38556e-06
FA 22:2;O2	OxFA	17.0015	18.6946	1.69308	0.00189431
FA 16:1;O2	OxFA	15.2557	16.9257	1.67007	0.00211895
FA 18:2;O	OxFA	18.4965	20.1889	1.69242	1.51788e-05
FA 16:2;O	OxFA	15.9897	17.6178	1.62803	7.10716e-05
FA 18:0;O	OxFA	17.3814	18.83	1.44859	0.00241717
FA 14:1;O	OxFA	16.5136	17.9306	1.41702	0.000456985
FA 16:3;O2	OxFA	17.1446	18.4986	1.35401	2.47428e-05
FA 14:1;O2	OxFA	20.377	21.7598	1.3828	0.0021005
FA 15:2;O	OxFA	16.4016	17.699	1.29743	0.0108407
NATau 14:1	NATau	12.8632	18.3655	5.50226	4.90242e-05
NATau 16:1	NATau	13.2634	17.1258	3.86246	7.07577e-05
NATau 16:2	NATau	13.609	17.3393	3.73031	3.44766e-06
NATau 14:1	NATau	14.839	18.4164	3.5774	9.97563e-06
NATau 14:1	NATau	14.9422	18.4661	3.52385	6.83401e-07
NATau 14:1	NATau	14.9621	18.454	3.49188	6.39544e-07
NATau 18:2	NATau	15.364	17.9888	2.62475	0.000138455
NATau 22:6	NATau	14.2125	16.6257	2.4132	0.000899627
NATau 18:1	NATau	15.4317	17.8695	2.43781	0.000121696
NATau 18:2	NATau	15.6541	17.9965	2.34241	0.000350255
NATau 22:6	NATau	14.7716	16.7158	1.94419	0.00165643
NATau 18:1	NATau	14.5864	16.6844	2.09801	0.000578497

## Sheet: Table S8
Table S8. MSI data for control and hypothermia mice (in positive mode)
m/z	Hyp/Cont	Cont/Hyp	Hyperthermia (intensity)	CO (intensity)
279.234	4.46792	0.223818	14140.2	3164.83
281.248	3.78523	0.264185	11994.9	3168.88
327.235	2.49107	0.401434	8323.71	3341.42
637.506	3.99562	0.250274	4067.72	1018.04
899.913	2.22503	0.449432	2350.83	1056.54
902.501	2.00266	0.499335	3173.98	1584.88
904.612	2.03688	0.490948	2698.75	1324.95
926.519	2.06033	0.48536	2341.11	1136.28
928.602	2.01259	0.496871	2534.24	1259.19

## Sheet: Table S9
Table S9. MSI data for control and hypothermia mice (in negative mode)
m/z	Hyp/Cont	Cont/Hyp	Hyperthermia (intensity)	CO (intensity)
563.503	0.175745	5.69006	210.226	1196.2
603.535	4.58577	0.218066	3085.88	672.924
655.473	4.40416	0.227058	8767.14	1990.65
679.469	5.14617	0.194319	9643.16	1873.85
703.47	6.00311	0.16658	7463.35	1243.25
705.486	6.29542	0.158846	8767.75	1392.72
707.494	4.64289	0.215383	3833.07	825.577
820.739	4.15767	0.240519	3771.92	907.22
844.738	4.52018	0.22123	2887.56	638.814
865.667	4.03501	0.247831	4000.12	991.351
870.752	4.30572	0.232249	3439.2	798.751
903.726	4.27975	0.233658	4054.78	947.432
915.684	5.39611	0.185319	3619.21	670.707
917.7	5.25119	0.190433	8460.18	1611.1
927.725	4.57705	0.218481	2969.72	648.828
929.737	10.8231	0.0923949	6902.55	637.76
941.7	4.87744	0.205025	7006.06	1436.42
967.713	5.50539	0.18164	4669.84	848.23

## Sheet: Table S10
Table S10. Differentially expressed genes from RNA sequencing data of control and hypothermic mice
Feature ID	Experiment - Fold Change (original values)	Experiment - Fold Change (Transformed values)	t-test: control vs hypothermia transformed values - Fold change	t-test: control vs hypothermia transformed values - P-value	t-test: control vs hypothermia transformed values - FDR p-value correction	t-test: control vs hypothermia transformed values - Bonferroni	t-test: control vs hypothermia original values - Fold change	t-test: control vs hypothermia original values - P-value	t-test: control vs hypothermia original values - FDR p-value correction	t-test: control vs hypothermia original values - Bonferroni	control - cont1kid (GE) - Expression values	control - cont2kid (GE) - Expression values	control - cont3kid (GE) - Expression values	control - cont4kid (GE) - Expression values	control - cont5kid (GE) - Expression values	control - Means	hypothermia - hyp1kid (GE) - Expression values	hypothermia - hyp2kid (GE) - Expression values	hypothermia - hyp3kid (GE) - Expression values	hypothermia - hyp4kid (GE) - Expression values	hypothermia - hyp5kid (GE) - Expression values	hypothermia - Means
0610005C13Rik	-1.36919	-1.0797	-1.0797	0.00156266	0.0391264	1	-1.36919	0.000596527	0.0883602	1	66.9224	68.2953	74.5495	73.1087	81.1811	72.8114	56.6391	49.6725	47.0486	61.2029	51.329	53.1784
0610006L08Rik	-1.14038	-1.30946	-1.30946	0.14564	0.328965	1	-1.14038	0.139745	0.713667	1	1.61257	1.70057	1.86216	1.96681	1.86792	1.802	1.89491	1.61387	1.45054	1.25183	1.68972	1.58017
0610009B22Rik	-1.04908	-1.01531	-1.01531	0.359849	0.557408	1	-1.04908	0.3502	0.953061	1	23.339	24.9141	20.9997	24.835	25.5277	23.9231	20.5359	21.6675	24.9858	23.7356	23.0952	22.804
0610009E02Rik	-1.22229	-12.2303	-12.2303	0.179177	0.372211	1	-1.22229	0.175529	0.793803	1	0.962577	1.27679	1.0749	1.47907	1.56256	1.27118	1.13492	0.729717	0.937991	1.36152	1.03584	1.04
0610009L18Rik	-1.66265	-1.38932	-1.38932	0.00338983	0.0523611	1	-1.66265	0.00716226	0.196608	1	6.05416	6.62135	6.83163	4.41396	7.29055	6.24233	3.73142	3.46231	3.8052	4.90965	2.86368	3.75445
0610010K14Rik	-1.12152	-1.02605	-1.02605	0.779992	0.879352	1	-1.12152	0.552251	1	1	6.28352	18.1741	17.3286	16.5733	17.193	15.1105	9.34149	12.7552	13.9947	13.9285	17.3464	13.4733
0610012D04Rik	#N/A	#N/A	#N/A	#N/A	#N/A	#N/A	#N/A	0.373901	0.953061	1	0	0	0	0	0	0	0	0.630938	0	0	0	0.126188
0610012G03Rik	-1.01014	-1.00225	-1.00225	0.824496	0.904387	1	-1.01014	0.831279	1	1	117.8	114.196	117.589	102.158	122.37	114.823	112.357	105.605	123.326	104.841	122.223	113.67
0610025J13Rik	1.07988	0.948693	0.948693	0.747383	0.859472	1	1.07988	0.72076	1	1	0.324586	0.138805	0.194824	0.235304	0.314459	0.241595	0.293335	0.151877	0.350321	0.190348	0.318595	0.260895
0610030E20Rik	-1.2863	-1.16243	-1.16243	0.137957	0.318499	1	-1.2863	0.215854	0.849348	1	8.88768	9.49335	10.1641	8.80671	8.54672	9.17972	6.45649	5.89482	4.62757	12.4309	6.27297	7.13655
0610031O16Rik	1.7416	-0.940448	-0.940448	0.044856	0.170999	1	1.7416	0.0853626	0.559147	1	0.707619	0.765348	0.905263	0.994398	0.539427	0.782411	2.26436	1.31152	1.07492	0.818693	1.34373	1.36264
0610033M10Rik	1.31337	3.93778	3.93778	0.578227	0.740933	1	1.31337	0.440042	1	1	1.2229	1.15051	0.880817	0.696556	1.56387	1.10293	0.60784	1.25886	1.70806	0.901561	2.76648	1.44856
0610038B21Rik	-2.02496	0.295223	0.295223	0.0259773	0.129465	1	-2.02496	0.00641586	0.190412	1	0.873992	1.47584	1.42581	1.14881	1.14634	1.21416	0.467832	0.281954	0.532111	0.702159	1.01393	0.599597
0610039K10Rik	1.20964	#N/A	#N/A	#N/A	#N/A	#N/A	1.20964	0.842906	1	1	0.483252	0	0.193373	0	0	0.135325	0	0.368489	0.449979	0	0	0.163694
0610040B10Rik	1.53104	2.23407	2.23407	0.0324391	0.144378	1	1.53104	0.0333771	0.366725	1	1.33041	2.08609	1.27767	1.26299	1.22876	1.43718	1.32255	2.38399	2.53956	2.24771	2.50807	2.20038
0610040F04Rik	1.06456	0.886845	0.886845	0.304781	0.504501	1	1.06456	0.285025	0.953061	1	0.568471	0.561045	0.649505	0.58929	0.580486	0.589759	0.677774	0.595848	0.651026	0.678839	0.535681	0.627833
0610040J01Rik	1.10598	1.26461	1.26461	0.407298	0.599724	1	1.10598	0.419586	1	1	1.29165	1.29373	1.37125	1.40737	1.70048	1.4129	1.42728	1.403	1.43345	2.16523	1.38421	1.56263
0610043K17Rik	-1.09445	-0.753776	-0.753776	0.607073	0.762228	1	-1.09445	0.700099	1	1	0.533703	0.715031	0.656902	1.15825	0.68755	0.750288	0.594353	0.521578	0.533128	1.16731	0.61132	0.685539
0710001A04Rik	1	#N/A	#N/A	#N/A	#N/A	#N/A	1	1	1	1	0	0	0	0	0	0	0	0	0	0	0	0
1010001B22Rik	-1.64731	-2.13714	-2.13714	0.121345	0.295748	1	-1.64731	0.1223	0.668796	1	1.38155	3.85868	3.93888	2.55749	2.0244	2.7522	1.88841	1.38266	0.723616	2.22801	2.13094	1.67073
1100001I12Rik	-3.54897	#N/A	#N/A	#N/A	#N/A	#N/A	-3.54897	0.526954	1	1	0	0.0286304	0	0	0	0.00572607	0.00806723	0	0	0	0	0.00161345
1110002E22Rik	1.01848	#N/A	#N/A	#N/A	#N/A	#N/A	1.01848	0.983386	1	1	0.0186389	0	0	0	0.049658	0.0136594	0.0277933	0	0.0130167	0	0.0287492	0.0139119
1110002J07Rik	1.19781	-0.955064	-0.955064	0.846515	0.916082	1	1.19781	0.698684	1	1	0.157891	0.139261	0.165847	0.179867	0.0630982	0.141193	0.333538	0.316038	0.0826989	0.0727515	0.0405893	0.169123
1110002L01Rik	-1.34533	0.070876	0.070876	0.184225	0.378004	1	-1.34533	0.271371	0.951271	1	0.913272	0.784562	1.14299	1.19534	1.16653	1.04054	0.605253	0.407461	0.452336	1.45641	0.945763	0.773445
1110002O04Rik	1	#N/A	#N/A	#N/A	#N/A	#N/A	1	1	1	1	0	0	0	0	0	0	0	0	0	0	0	0
1110003F10Rik	1	#N/A	#N/A	#N/A	#N/A	#N/A	1	1	1	1	0	0	0	0	0	0	0	0	0	0	0	0
1110004F10Rik	1.11512	1.13367	1.13367	0.217065	0.413404	1	1.11512	0.216974	0.850725	1	2.08542	2.3045	2.36917	1.89258	2.33414	2.19716	2.11249	2.14274	2.65891	2.41567	2.92071	2.4501
1110006O24Rik	-1.03642	-1.05137	-1.05137	0.69682	0.82506	1	-1.03642	0.868583	1	1	4.94684	7.44641	5.93841	4.95912	4.42827	5.54381	3.34399	3.62118	4.69837	8.57036	6.51104	5.34899
1110008E08Rik	1	#N/A	#N/A	#N/A	#N/A	#N/A	1	1	1	1	0	0	0	0	0	0	0	0	0	0	0	0
1110013H19Rik	1.02463	1.01746	1.01746	0.848192	0.916781	1	1.02463	0.853457	1	1	5.48502	5.91288	3.29223	5.20704	4.62752	4.90494	3.63509	5.22804	4.46895	5.68649	6.11017	5.02575
1110015O18Rik	-1.94499	#N/A	#N/A	#N/A	#N/A	#N/A	-1.94499	0.68535	1	1	0.0174422	0	0	0	0	0.00348844	0	0	0	0	0.00896778	0.00179356
1110017D15Rik	1.73804	0.865276	0.865276	0.377886	0.573826	1	1.73804	0.268487	0.947379	1	0.0870964	0.0438968	0.0746818	0.0283483	0.0397788	0.0547604	0.0494755	0.170776	0.0695141	0.160525	0.0255885	0.0951759
1110018N20Rik	1.49735	0.548914	0.548914	0.368331	0.565414	1	1.49735	0.339554	0.953061	1	0.597427	0.790399	0.448236	0.510435	0.358125	0.540924	0.593899	0.341662	0.62583	1.72047	0.767905	0.809954
1110019B22Rik	-1.81567	-2.11253	-2.11253	0.150957	0.336348	1	-1.81567	0.0663268	0.499338	1	2.23107	4.6585	4.59134	3.78647	6.59909	4.37329	3.62105	2.9164	2.73461	2.34973	0.421379	2.40864
1110019D14Rik	-1.36366	-0.814603	-0.814603	0.132358	0.310597	1	-1.36366	0.151669	0.745611	1	0.168555	0.16901	0.192756	0.227386	0.193807	0.190303	0.185197	0.104512	0.111517	0.219914	0.0766266	0.139553
1110020A21Rik	1.2311	0.913354	0.913354	0.320498	0.520255	1	1.2311	0.279839	0.953061	1	0.128648	0.111243	0.127182	0.155174	0.0927425	0.122998	0.101558	0.108195	0.153261	0.191778	0.20232	0.151423
1110025L11Rik	1	#N/A	#N/A	#N/A	#N/A	#N/A	1	1	1	1	0	0	0	0	0	0	0	0	0	0	0	0
1110025M09Rik	1.1155	1.01429	1.01429	0.933418	0.967899	1	1.1155	0.717998	1	1	4.84269	3.58576	7.75119	5.92537	6.49875	5.72075	3.566	3.07721	7.01442	6.44616	11.8036	6.38149
1110028F11Rik	1	#N/A	#N/A	#N/A	#N/A	#N/A	1	1	1	1	0	0	0	0	0	0	0	0	0	0	0	0
1110028F18Rik	1	#N/A	#N/A	#N/A	#N/A	#N/A	1	1	1	1	0	0	0	0	0	0	0	0	0	0	0	0
1110032A03Rik	1.05702	1.02207	1.02207	0.237172	0.435167	1	1.05702	0.22658	0.867719	1	11.1997	12.8441	13.4301	13.3916	13.197	12.8125	12.9231	13.1969	14.276	12.7592	14.5601	13.543
1110032F04Rik	-2.62059	0.680428	0.680428	0.0718578	0.22101	1	-2.62059	0.0171571	0.27609	1	2.02248	2.09864	1.78521	2.03293	1.33123	1.8541	1.59661	0.884488	0.830839	0.164453	0.0611673	0.707511
1110035H17Rik	1.65085	2.52561	2.52561	0.219897	0.41631	1	1.65085	0.222566	0.859525	1	1.60643	2.17981	0.890044	0.703853	2.107	1.49743	0.982733	2.40275	1.55335	2.84689	4.57439	2.47202
1110038B12Rik	1.26825	1.08361	1.08361	0.438697	0.628064	1	1.26825	0.345186	0.953061	1	6.86919	6.76708	7.51214	8.97244	8.47017	7.7182	5.86332	7.36322	6.98228	14.0524	14.6817	9.78859
1110038F14Rik	-1.03554	-1.01342	-1.01342	0.681825	0.815593	1	-1.03554	0.660664	1	1	11.8392	13.0482	14.3612	10.1683	13.2114	12.5256	11.0915	10.3511	13.7657	12.3955	12.8752	12.0958
1110046J04Rik	1	#N/A	#N/A	#N/A	#N/A	#N/A	1	1	1	1	0	0	0	0	0	0	0	0	0	0	0	0
1110057P08Rik	1	#N/A	#N/A	#N/A	#N/A	#N/A	1	1	1	1	0	0	0	0	0	0	0	0	0	0	0	0
1110059E24Rik	1.14286	0.792957	0.792957	0.120149	0.293894	1	1.14286	0.125575	0.677293	1	0.519185	0.550262	0.523225	0.564675	0.560117	0.543493	0.550103	0.547402	0.575949	0.722596	0.70963	0.621136
1110059G10Rik	1.19157	1.1063	1.1063	0.336562	0.536223	1	1.19157	0.282593	0.953061	1	3.94274	4.0266	4.82646	3.45728	4.56107	4.16283	3.22324	4.15361	5.76053	4.99591	6.66819	4.9603
1110060G06Rik	1.00403	#N/A	#N/A	#N/A	#N/A	#N/A	1.00403	0.997799	1	1	0	0	0	0.350093	0	0.0700185	0	0.351505	0	0	0	0.0703009
1110065P20Rik	1.18375	1.04816	1.04816	0.0420479	0.164723	1	1.18375	0.048078	0.431608	1	32.1626	35.0122	31.0441	29.79	39.3701	33.4758	40.0379	36.4555	41.1788	34.5789	45.8841	39.627
1190001M18Rik	#N/A	#N/A	#N/A	#N/A	#N/A	#N/A	#N/A	0.180617	0.793803	1	0	0	0	0	0	0	0	0.138111	0.168654	0	0	0.0613529
1190005I06Rik	1.67817	0.900762	0.900762	0.593548	0.751761	1	1.67817	0.268876	0.947979	1	0.0707216	0.101651	0.0518818	0.0402825	0.0418704	0.0612815	0.0820213	0.0134817	0.0987785	0.202759	0.117163	0.102841
1190007I07Rik	-1.25832	-1.12442	-1.12442	0.0843678	0.241645	1	-1.25832	0.103574	0.613433	1	10.1236	9.39619	9.53697	9.61916	10.7885	9.89288	7.04015	6.49056	6.27733	11.3792	8.12254	7.86196
1190028D05Rik	1	#N/A	#N/A	#N/A	#N/A	#N/A	1	1	1	1	0	0	0	0	0	0	0	0	0	0	0	0
1200007C13Rik	7.25328	0	0	#N/A	#N/A	#N/A	7.25328	4.56182e-05	0.0438655	1	0.0257561	0	0.0618377	0.058682	0.0274478	0.0347447	0.281644	0.265134	0.287793	0.213617	0.211877	0.252013
1300002E11Rik	3.15356	-1.60893	-1.60893	0.0569363	0.193597	1	3.15356	0.0915068	0.577789	1	0.583285	0.538958	1.0503	0.949243	0.488397	0.722037	0.641967	1.21517	1.77486	4.35775	3.3952	2.27699
1300014J16Rik	-1.38416	0	0	#N/A	#N/A	#N/A	-1.38416	0.501332	1	1	0.767857	1.54801	0.85593	1.3121	2.04573	1.30592	0.54523	0.188198	0	2.12283	1.86114	0.94348
1500002C15Rik	1.10816	1.03101	1.03101	0.539122	0.710322	1	1.10816	0.496902	1	1	17.4918	18.1747	12.818	16.8854	14.2238	15.9188	16.1315	14.7841	13.2458	18.9031	25.1378	17.6405
1500002F19Rik	#N/A	#N/A	#N/A	#N/A	#N/A	#N/A	#N/A	0.373901	0.953061	1	0	0	0	0	0	0	0	0	0	0.0225275	0	0.00450549
1500004A13Rik	-1.09303	-1.43414	-1.43414	0.466085	0.64998	1	-1.09303	0.576365	1	1	1.16169	1.27168	1.59111	1.56271	1.68248	1.45393	1.30532	1.03541	1.19966	2.02719	1.08335	1.33019
1500005C15Rik	-4.19817	#N/A	#N/A	#N/A	#N/A	#N/A	-4.19817	0.499551	1	1	0	0	0.307587	0	0	0.0615174	0	0.0732669	0	0	0	0.0146534
1500009L16Rik	-1.15371	-0.959581	-0.959581	0.681493	0.815254	1	-1.15371	0.650818	1	1	0.0345924	0.0180804	0.0553684	0.0175143	0.0450566	0.0341224	0.0343881	0.0483585	0.0268422	0.0106261	0.0276662	0.0295762
1500011B03Rik	1.27538	1.44834	1.44834	0.213322	0.409369	1	1.27538	0.203996	0.831206	1	1.63664	1.72396	1.55488	1.26964	2.19354	1.67573	1.91643	1.36664	2.59446	1.89685	2.91157	2.13719
1500012K07Rik	#N/A	#N/A	#N/A	#N/A	#N/A	#N/A	#N/A	0.373901	0.953061	1	0	0	0	0	0	0	0.0134172	0	0	0	0	0.00268344
1500015A07Rik	-1.40257	-1.1642	-1.1642	0.0164862	0.1021	1	-1.40257	0.00720257	0.196876	1	11.1868	12.2295	10.8629	12.048	13.3432	11.9341	9.49095	9.79862	9.54102	6.60608	7.10685	8.5087
1500015L24Rik	1.73107	#N/A	#N/A	#N/A	#N/A	#N/A	1.73107	0.514427	1	1	0	0	0.00153373	0.00145546	0.00408466	0.00141477	0.00127009	0.00730666	0	0.00235478	0.00131377	0.00244906
1500026H17Rik	-1.2702	13.8663	13.8663	0.0463928	0.173793	1	-1.2702	0.0483864	0.432334	1	1.13993	1.26609	1.16569	1.49097	1.27104	1.26674	0.923345	0.833	0.943504	1.34229	0.944248	0.997277
1500032F14Rik	1.04562	-0.971843	-0.971843	0.884295	0.938777	1	1.04562	0.907514	1	1	0.126146	0.0988992	0.302864	0.143704	0.134432	0.161209	0.167202	0.336662	0.0587305	0.193748	0.0864762	0.168564
1500035N22Rik	1	#N/A	#N/A	#N/A	#N/A	#N/A	1	1	1	1	0	0	0	0	0	0	0	0	0	0	0	0
1520401A03Rik	2.13167	#N/A	#N/A	#N/A	#N/A	#N/A	2.13167	0.406183	1	1	0.00838172	0	0.0201236	0	0	0.00570106	0.00833222	0.00958684	0.0351208	0.00772408	0	0.0121528
1600002D24Rik	3.16522	#N/A	#N/A	#N/A	#N/A	#N/A	3.16522	0.247817	0.909446	1	0	0.00104524	0	0.00202503	0	0.000614054	0.000883558	0.0030498	0.00496566	0.000819069	0	0.00194362
1600010M07Rik	1.72955	0.658133	0.658133	0.0413175	0.163403	1	1.72955	0.0625525	0.487959	1	0.214735	0.174647	0.322825	0.170322	0.22777	0.22206	0.530675	0.496958	0.384017	0.222854	0.285813	0.384063
1600012H06Rik	1.09856	1.0491	1.0491	0.310213	0.510769	1	1.09856	0.302509	0.953061	1	6.92503	6.306	7.91993	5.90601	8.30735	7.07286	6.20502	7.44975	8.32606	8.30481	8.56432	7.76999
1600012P17Rik	1	#N/A	#N/A	#N/A	#N/A	#N/A	1	1	1	1	0	0	0	0	0	0	0	0	0	0	0	0
1600014C10Rik	1.00299	-1.00104	-1.00104	0.97873	0.989448	1	1.00299	0.97524	1	1	10.3439	9.88988	12.5455	9.68979	11.8773	10.8693	9.93223	9.11776	10.1043	13.806	11.5484	10.9017
1600014C23Rik	1	#N/A	#N/A	#N/A	#N/A	#N/A	1	1	1	1	0	0	0	0	0	0	0	0	0	0	0	0
1600017P15Rik	-1.8398	2.06469	2.06469	0.350438	0.54903	1	-1.8398	0.402887	0.997616	1	1.89536	1.01316	5.79162	1.17773	0.550869	2.08575	0.513864	0.19708	0.962653	2.22301	1.77179	1.13368
1600019K03Rik	1	#N/A	#N/A	#N/A	#N/A	#N/A	1	1	1	1	0	0	0	0	0	0	0	0	0	0	0	0
1600020E01Rik	1.16811	0.8018	0.8018	0.313589	0.514266	1	1.16811	0.3022	0.953061	1	0.499171	0.397768	0.504268	0.556219	0.546492	0.500784	0.542321	0.433666	0.506711	0.819463	0.622679	0.584968
1600022D10Rik	1.33209	0.949979	0.949979	0.695943	0.82431	1	1.33209	0.611321	1	1	0.077802	0.0385245	0.0245782	0.0279887	0.0174552	0.0372697	0.0325653	0.0281016	0.0171581	0.128301	0.0421066	0.0496465
1600023N17Rik	-2.88061	0	0	#N/A	#N/A	#N/A	-2.88061	0.0561363	0.464361	1	0.609144	1.25362	0.365622	1.56134	0.97373	0.952691	0.151387	0.174182	0	0.701687	0.626373	0.330726
1600025M17Rik	1	#N/A	#N/A	#N/A	#N/A	#N/A	1	1	1	1	0	0	0	0	0	0	0	0	0	0	0	0
1600027J07Rik	#N/A	#N/A	#N/A	#N/A	#N/A	#N/A	#N/A	0.373901	0.953061	1	0.0419338	0	0	0	0	0.00838676	0	0	0	0	0	0
1700001C19Rik	-2.83176	0	0	#N/A	#N/A	#N/A	-2.83176	0.11973	0.660989	1	0.0124459	0.00731821	0.0298812	0.00708908	0.0132634	0.0139995	0.00618619	0	0	0.00573468	0.0127979	0.00494376
1700001D01Rik	1	#N/A	#N/A	#N/A	#N/A	#N/A	1	1	1	1	0	0	0	0	0	0	0	0	0	0	0	0
1700001F09Rik	1	#N/A	#N/A	#N/A	#N/A	#N/A	1	1	1	1	0	0	0	0	0	0	0	0	0	0	0	0
1700001G01Rik	-2.00986	#N/A	#N/A	#N/A	#N/A	#N/A	-2.00986	0.436774	1	1	0.00517604	0.00608706	0.00155339	0	0	0.0025633	0	0	0	0.00238496	0.00399183	0.00127536
1700001G11Rik	-3.2546	0	0	#N/A	#N/A	#N/A	-3.2546	0.0351354	0.374903	1	0.0848185	0.299241	0.20364	0.289872	0.271169	0.229748	0	0	0.118468	0.234491	0	0.0705918
1700001G17Rik	1.19722	1.62385	1.62385	0.459564	0.64502	1	1.19722	0.459169	1	1	1.21323	2.4255	1.01949	0.967464	1.5515	1.43543	0.844244	1.6652	1.864	2.34788	1.87131	1.71853
1700001J03Rik	1.89188	0.373628	0.373628	0.0295908	0.137723	1	1.89188	0.00675256	0.194793	1	0.160634	0.440782	0.25711	0.487978	0.399431	0.349187	0.69197	0.55119	0.598297	0.690809	0.770828	0.660619
1700001J04Rik	1	#N/A	#N/A	#N/A	#N/A	#N/A	1	1	1	1	0	0	0	0	0	0	0	0	0	0	0	0
1700001K19Rik	1.18211	0.934988	0.934988	0.596289	0.753895	1	1.18211	0.496674	1	1	0.17459	0.120776	0.184929	0.0935956	0.109446	0.136667	0.112303	0.234933	0.215166	0.160892	0.084484	0.161555
1700001K23Rik	1.3639	0.877929	0.877929	0.113796	0.285039	1	1.3639	0.10158	0.608226	1	0.0643949	0.0973656	0.110432	0.0943171	0.0882315	0.0909483	0.109739	0.157829	0.141337	0.13564	0.0756758	0.124044
1700001L05Rik	1.12574	0.676467	0.676467	0.536586	0.708874	1	1.12574	0.581869	1	1	0.61633	0.550316	0.931689	0.455074	0.973054	0.705292	0.703459	0.652727	1.2275	0.799367	0.586817	0.793973
1700001L19Rik	-2.54108	#N/A	#N/A	#N/A	#N/A	#N/A	-2.54108	0.172883	0.793803	1	0	0.0107277	0.0328518	0.0311754	0.0388851	0.022728	0.00906825	0.0104337	0	0.0252192	0	0.00894422
1700001N15Rik	1	#N/A	#N/A	#N/A	#N/A	#N/A	1	1	1	1	0	0	0	0	0	0	0	0	0	0	0	0
1700001O22Rik	-1.37556	-0.94138	-0.94138	0.808547	0.895353	1	-1.37556	0.412715	1	1	0.103465	0.223071	0.207006	0.0196442	0.220521	0.154741	0.102854	0.0788939	0.0481705	0.190693	0.141855	0.112493
1700001P01Rik	2.09649	#N/A	#N/A	#N/A	#N/A	#N/A	2.09649	0.273702	0.953061	1	0	0	0.0414806	0.0787275	0	0.0240416	0.0687005	0.0395225	0.0482628	0.0955293	0	0.050403
1700003C15Rik	1.3312	0.911011	0.911011	0.223677	0.420546	1	1.3312	0.299656	0.953061	1	0.0210711	0.0225271	0.0574881	0.0261861	0.0244965	0.0303538	0.0437977	0.0482015	0.0561856	0.0282442	0.0256066	0.0404071
1700003D09Rik	-1.51052	-1.72219	-1.72219	0.255869	0.455415	1	-1.51052	0.2977	0.953061	1	3.52673	6.12584	1.58154	2.30896	4.60077	3.62877	1.79325	0.765031	1.55703	5.06181	2.83449	2.40232
1700003E16Rik	-1.27968	-1.29181	-1.29181	0.135867	0.315486	1	-1.27968	0.15452	0.752737	1	2.46132	3.11506	2.95468	3.44479	4.24674	3.24452	2.12055	1.82318	2.68474	3.75873	2.28989	2.53542
1700003E24Rik	1	#N/A	#N/A	#N/A	#N/A	#N/A	1	1	1	1	0	0	0	0	0	0	0	0	0	0	0	0
1700003F12Rik	1.65472	0	0	#N/A	#N/A	#N/A	1.65472	0.321392	0.953061	1	0.262679	0	0	0.239392	0.167959	0.134006	0.104451	0.240357	0.220134	0.435724	0.108043	0.221742
1700003G18Rik	1	#N/A	#N/A	#N/A	#N/A	#N/A	1	1	1	1	0	0	0	0	0	0	0	0	0	0	0	0
1700003H04Rik	1	#N/A	#N/A	#N/A	#N/A	#N/A	1	1	1	1	0	0	0	0	0	0	0	0	0	0	0	0
1700003I16Rik	1.00305	#N/A	#N/A	#N/A	#N/A	#N/A	1.00305	0.998024	1	1	0	0	0	0	0.0203125	0.00406251	0.00947402	0.0109006	0	0	0	0.00407491
1700003I22Rik	#N/A	#N/A	#N/A	#N/A	#N/A	#N/A	#N/A	0.373901	0.953061	1	0	0.147098	0	0	0	0.0294197	0	0	0	0	0	0
1700003L19Rik	1	#N/A	#N/A	#N/A	#N/A	#N/A	1	1	1	1	0	0	0	0	0	0	0	0	0	0	0	0
1700003M07Rik	#N/A	#N/A	#N/A	#N/A	#N/A	#N/A	#N/A	0.373901	0.953061	1	0	0	0	0	0.0342968	0.00685937	0	0	0	0	0	0
1700003O11Rik	1	#N/A	#N/A	#N/A	#N/A	#N/A	1	1	1	1	0	0	0	0	0	0	0	0	0	0	0	0
1700003P14Rik	-2.12049	-0.578887	-0.578887	0.0272999	0.132648	1	-2.12049	0.0582573	0.47207	1	0.229947	0.319095	0.259477	0.602491	0.372477	0.356698	0.205731	0.131505	0.0899284	0.305144	0.108768	0.168215
1700006A11Rik	1	#N/A	#N/A	#N/A	#N/A	#N/A	1	1	1	1	0	0	0	0	0	0	0	0	0	0	0	0
1700006F04Rik	1	#N/A	#N/A	#N/A	#N/A	#N/A	1	1	1	1	0	0	0	0	0	0	0	0	0	0	0	0
1700006H21Rik	1	#N/A	#N/A	#N/A	#N/A	#N/A	1	1	1	1	0	0	0	0	0	0	0	0	0	0	0	0
1700006J14Rik	-1.30381	-0.908218	-0.908218	0.641877	0.78741	1	-1.30381	0.604837	1	1	0.0075992	0.0446835	0.0912243	0.0346276	0.105278	0.0566826	0.045326	0.00869182	0.010614	0.0980414	0.054699	0.0434744
1700006P03Rik	1	#N/A	#N/A	#N/A	#N/A	#N/A	1	1	1	1	0	0	0	0	0	0	0	0	0	0	0	0
1700007F19Rik	1	#N/A	#N/A	#N/A	#N/A	#N/A	1	1	1	1	0	0	0	0	0	0	0	0	0	0	0	0
1700007H22Rik	1	#N/A	#N/A	#N/A	#N/A	#N/A	1	1	1	1	0	0	0	0	0	0	0	0	0	0	0	0
1700007J10Rik	1.40668	#N/A	#N/A	#N/A	#N/A	#N/A	1.40668	0.742586	1	1	0	0	0.491322	0.0981578	0	0.117896	0.481815	0	0	0.347394	0	0.165842
1700007L15Rik	-1.24918	-24.4599	-24.4599	0.113307	0.284404	1	-1.24918	0.105556	0.618986	1	1.0003	1.22437	1.34784	1.41859	1.45759	1.28974	1.13645	1.00403	0.883905	0.752501	1.38545	1.03247
1700007M16Rik	1	#N/A	#N/A	#N/A	#N/A	#N/A	1	1	1	1	0	0	0	0	0	0	0	0	0	0	0	0
1700007P06Rik	1	#N/A	#N/A	#N/A	#N/A	#N/A	1	1	1	1	0	0	0	0	0	0	0	0	0	0	0	0
1700008A23Rik	#N/A	#N/A	#N/A	#N/A	#N/A	#N/A	#N/A	0.181087	0.793803	1	0	0	0	0	0	0	0	0.253836	0	0.204515	0	0.0916702
1700008B11Rik	1	#N/A	#N/A	#N/A	#N/A	#N/A	1	1	1	1	0	0	0	0	0	0	0	0	0	0	0	0
1700008C04Rik	#N/A	#N/A	#N/A	#N/A	#N/A	#N/A	#N/A	0.373901	0.953061	1	0	0	0	0	0.00569562	0.00113912	0	0	0	0	0	0
1700008H02Rik	1	#N/A	#N/A	#N/A	#N/A	#N/A	1	1	1	1	0	0	0	0	0	0	0	0	0	0	0	0
1700008J07Rik	-1.87104	-1.35359	-1.35359	0.00356705	0.0532445	1	-1.87104	0.0108317	0.230168	1	10.9087	10.4557	7.26674	11.2058	13.9771	10.7628	5.01468	5.69764	6.5173	6.79869	4.73327	5.75232
1700008K24Rik	1	#N/A	#N/A	#N/A	#N/A	#N/A	1	1	1	1	0	0	0	0	0	0	0	0	0	0	0	0
1700008N11Rik	1	#N/A	#N/A	#N/A	#N/A	#N/A	1	1	1	1	0	0	0	0	0	0	0	0	0	0	0	0
1700008O03Rik	-1.31836	-0.872334	-0.872334	0.190398	0.384782	1	-1.31836	0.213278	0.844668	1	0.0832852	0.0979439	0.0714139	0.0813234	0.101435	0.0870803	0.0591382	0.04763	0.0997084	0.0931971	0.030586	0.0660519
1700008P02Rik	1	#N/A	#N/A	#N/A	#N/A	#N/A	1	1	1	1	0	0	0	0	0	0	0	0	0	0	0	0
1700009C05Rik	#N/A	#N/A	#N/A	#N/A	#N/A	#N/A	#N/A	0.373901	0.953061	1	0	0	0	0	0	0	0	0.0169683	0	0	0	0.00339365
1700009J07Rik	-1.85975	0	0	#N/A	#N/A	#N/A	-1.85975	0.10216	0.609169	1	0.397874	0.534745	0.477626	0.323751	0.666297	0.480059	0.226014	0	0.476331	0.471415	0.116894	0.258131
1700009N14Rik	1	#N/A	#N/A	#N/A	#N/A	#N/A	1	1	1	1	0	0	0	0	0	0	0	0	0	0	0	0
1700010B08Rik	#N/A	#N/A	#N/A	#N/A	#N/A	#N/A	#N/A	0.373901	0.953061	1	0	0	0	0	0.122186	0.0244373	0	0	0	0	0	0
1700010B13Rik	4.27575	#N/A	#N/A	#N/A	#N/A	#N/A	4.27575	0.306489	0.953061	1	0.0236071	0	0	0	0	0.00472143	0.0469355	0.0540027	0	0	0	0.0201876
1700010D01Rik	1	#N/A	#N/A	#N/A	#N/A	#N/A	1	1	1	1	0	0	0	0	0	0	0	0	0	0	0	0
1700010G06Rik	1	#N/A	#N/A	#N/A	#N/A	#N/A	1	1	1	1	0	0	0	0	0	0	0	0	0	0	0	0
1700010H22Rik	1	#N/A	#N/A	#N/A	#N/A	#N/A	1	1	1	1	0	0	0	0	0	0	0	0	0	0	0	0
1700010I02Rik	6.17836	#N/A	#N/A	#N/A	#N/A	#N/A	6.17836	0.292823	0.953061	1	0.00518308	0	0	0	0	0.00103662	0.010305	0	0.021718	0	0	0.00640459
1700010I14Rik	-1.05931	-0.976171	-0.976171	0.744094	0.857126	1	-1.05931	0.724645	1	1	0.142852	0.106906	0.179281	0.0961617	0.110716	0.127184	0.122644	0.111403	0.117901	0.161563	0.0868003	0.120062
1700010J16Rik	1.59577	#N/A	#N/A	#N/A	#N/A	#N/A	1.59577	0.681462	1	1	0	0	0.00313533	0	0	0.000627065	0.00259638	0	0	0.00240688	0	0.00100065
1700010K23Rik	-1.50744	0	0	#N/A	#N/A	#N/A	-1.50744	0.448741	1	1	0.0408448	0.168118	0.073548	0.0930597	0.0870552	0.0925252	0.182716	0.0467175	0	0.0564601	0.021	0.0613788
1700010K24Rik	-1.78819	-0.507299	-0.507299	0.134995	0.314436	1	-1.78819	0.148262	0.737521	1	0.189862	0.513542	0.455839	0.648866	0.667699	0.495162	0.113245	0.0868644	0.18563	0.647373	0.351419	0.276906
1700010L04Rik	1	#N/A	#N/A	#N/A	#N/A	#N/A	1	1	1	1	0	0	0	0	0	0	0	0	0	0	0	0
1700011B04Rik	1	#N/A	#N/A	#N/A	#N/A	#N/A	1	1	1	1	0	0	0	0	0	0	0	0	0	0	0	0
1700011C11Rik	1	#N/A	#N/A	#N/A	#N/A	#N/A	1	1	1	1	0	0	0	0	0	0	0	0	0	0	0	0
1700011D18Rik	1	#N/A	#N/A	#N/A	#N/A	#N/A	1	1	1	1	0	0	0	0	0	0	0	0	0	0	0	0
1700011L03Rik	1	#N/A	#N/A	#N/A	#N/A	#N/A	1	1	1	1	0	0	0	0	0	0	0	0	0	0	0	0
1700011L22Rik	1.37327	#N/A	#N/A	#N/A	#N/A	#N/A	1.37327	0.639292	1	1	0.00804153	0	0.0193068	0	0.00856971	0.00718362	0	0.0183955	0	0.0185264	0.0124035	0.00986508
1700011M02Rik	#N/A	#N/A	#N/A	#N/A	#N/A	#N/A	#N/A	0.373901	0.953061	1	0	0	0	0.233864	0	0.0467728	0	0	0	0	0	0
1700012A03Rik	#N/A	#N/A	#N/A	#N/A	#N/A	#N/A	#N/A	0.373901	0.953061	1	0	0	0.0424368	0	0	0.00848735	0	0	0	0	0	0
1700012B07Rik	#N/A	#N/A	#N/A	#N/A	#N/A	#N/A	#N/A	0.373901	0.953061	1	0	0	0	0	0	0	0	0	0	0.00349836	0	0.000699672
1700012B09Rik	1.18768	#N/A	#N/A	#N/A	#N/A	#N/A	1.18768	0.907084	1	1	0	0.0124856	0	0	0	0.00249713	0	0	0.014829	0	0	0.0029658
1700012C08Rik	#N/A	#N/A	#N/A	#N/A	#N/A	#N/A	#N/A	0.373901	0.953061	1	0	0	0	0	0	0	0.339524	0	0	0	0	0.0679048
1700012C14Rik	2.87136	#N/A	#N/A	#N/A	#N/A	#N/A	2.87136	0.421294	1	1	0.0481029	0	0	0	0	0.00962057	0	0	0	0.0886573	0.0494634	0.0276241
1700012D16Rik	1	#N/A	#N/A	#N/A	#N/A	#N/A	1	1	1	1	0	0	0	0	0	0	0	0	0	0	0	0
1700012E03Rik	1	#N/A	#N/A	#N/A	#N/A	#N/A	1	1	1	1	0	0	0	0	0	0	0	0	0	0	0	0
1700012I11Rik	5.59424	#N/A	#N/A	#N/A	#N/A	#N/A	5.59424	0.134898	0.702292	1	0.00102013	0	0	0.00116212	0	0.000436449	0.00608463	0.00233361	0.00284968	0.000940089	0	0.0024416
1700012J15Rik	1	#N/A	#N/A	#N/A	#N/A	#N/A	1	1	1	1	0	0	0	0	0	0	0	0	0	0	0	0
1700012J22Rik	1	#N/A	#N/A	#N/A	#N/A	#N/A	1	1	1	1	0	0	0	0	0	0	0	0	0	0	0	0
1700013A02Rik	1	#N/A	#N/A	#N/A	#N/A	#N/A	1	1	1	1	0	0	0	0	0	0	0	0	0	0	0	0
1700013D24Rik	#N/A	#N/A	#N/A	#N/A	#N/A	#N/A	#N/A	0.373901	0.953061	1	0	0	0	0	0	0	0	0.0185178	0	0	0	0.00370357
1700013G24Rik	1	#N/A	#N/A	#N/A	#N/A	#N/A	1	1	1	1	0	0	0	0	0	0	0	0	0	0	0	0
1700013H16Rik	#N/A	#N/A	#N/A	#N/A	#N/A	#N/A	#N/A	0.373901	0.953061	1	0	0.0120784	0	0	0	0.00241568	0	0	0	0	0	0
1700013M08Rik	1.02828	#N/A	#N/A	#N/A	#N/A	#N/A	1.02828	0.984752	1	1	0.0170391	0	0	0	0	0.00340782	0	0	0	0	0.017521	0.00350421
1700013N06Rik	#N/A	#N/A	#N/A	#N/A	#N/A	#N/A	#N/A	0.373901	0.953061	1	0	0	0	0	0	0	0	0	0	0	0.00385926	0.000771852
1700014B07Rik	#N/A	#N/A	#N/A	#N/A	#N/A	#N/A	#N/A	0.373901	0.953061	1	0	1.10234	0	0	0	0.220468	0	0	0	0	0	0
1700014D04Rik	1.65519	0.848619	0.848619	0.135641	0.315176	1	1.65519	0.143708	0.725013	1	0.0259435	0.0610194	0.0622875	0.0295544	0.0276475	0.0412905	0.0515806	0.0296736	0.108708	0.0717238	0.0800318	0.0683435
1700014F14Rik	1	#N/A	#N/A	#N/A	#N/A	#N/A	1	1	1	1	0	0	0	0	0	0	0	0	0	0	0	0
1700014L14Rik	#N/A	#N/A	#N/A	#N/A	#N/A	#N/A	#N/A	0.206433	0.834653	1	0	0.0243443	0.0124251	0	0	0.00735389	0	0	0	0	0	0
1700015C15Rik	1.08954	#N/A	#N/A	#N/A	#N/A	#N/A	1.08954	0.93126	1	1	0	0.0780198	0.0398206	0.0377885	0	0.0311258	0	0	0.138994	0.0305688	0	0.0339126
1700015C17Rik	1	#N/A	#N/A	#N/A	#N/A	#N/A	1	1	1	1	0	0	0	0	0	0	0	0	0	0	0	0
1700015G11Rik	#N/A	#N/A	#N/A	#N/A	#N/A	#N/A	#N/A	0.205587	0.832955	1	0	0.0445731	0	0.0863551	0	0.0261856	0	0	0	0	0	0
1700015H07Rik	1	#N/A	#N/A	#N/A	#N/A	#N/A	1	1	1	1	0	0	0	0	0	0	0	0	0	0	0	0
1700015I17Rik	2.50332	#N/A	#N/A	#N/A	#N/A	#N/A	2.50332	0.324463	0.953061	1	0	0.0146739	0	0	0	0.00293479	0.0124041	0	0	0.0114988	0.0128307	0.00734671
1700015O11Rik	-1.2476	#N/A	#N/A	#N/A	#N/A	#N/A	-1.2476	0.796558	1	1	0.410032	0.7233	0.246111	0	0.109241	0.297737	0	0	0.143175	0.944651	0.105407	0.238647
1700016A09Rik	-1.23726	#N/A	#N/A	#N/A	#N/A	#N/A	-1.23726	0.831579	1	1	0	0	0	0.418434	0.587154	0.201118	0.182571	0.630183	0	0	0	0.162551
1700016B01Rik	1	#N/A	#N/A	#N/A	#N/A	#N/A	1	1	1	1	0	0	0	0	0	0	0	0	0	0	0	0
1700016B15Rik	1	#N/A	#N/A	#N/A	#N/A	#N/A	1	1	1	1	0	0	0	0	0	0	0	0	0	0	0	0
1700016C15Rik	-1.06034	-1.06903	-1.06903	0.388189	0.583596	1	-1.06034	0.379687	0.962398	1	2.61555	2.17077	2.4821	2.82355	2.54406	2.52721	2.61307	2.46938	2.56908	2.26006	2.00541	2.3834
1700016D06Rik	1.09625	1.05352	1.05352	0.297006	0.497372	1	1.09625	0.295687	0.953061	1	5.02864	4.99128	5.09102	4.47153	5.7025	5.05699	4.68176	5.07879	5.80273	5.35079	6.8045	5.54371
1700016D08Rik	-2.19868	#N/A	#N/A	#N/A	#N/A	#N/A	-2.19868	0.338331	0.953061	1	0.833434	0	0.500246	0	0.888176	0.444371	0	0	0.582039	0	0.428504	0.202108
1700016F12Rik	1	#N/A	#N/A	#N/A	#N/A	#N/A	1	1	1	1	0	0	0	0	0	0	0	0	0	0	0	0
1700016G22Rik	1	#N/A	#N/A	#N/A	#N/A	#N/A	1	1	1	1	0	0	0	0	0	0	0	0	0	0	0	0
1700016H03Rik	1	#N/A	#N/A	#N/A	#N/A	#N/A	1	1	1	1	0	0	0	0	0	0	0	0	0	0	0	0
1700016H13Rik	-2.60531	#N/A	#N/A	#N/A	#N/A	#N/A	-2.60531	0.59472	1	1	0	0	0.0461843	0	0	0.00923686	0	0	0	0.017727	0	0.0035454
1700016J18Rik	5.38702	#N/A	#N/A	#N/A	#N/A	#N/A	5.38702	0.150826	0.74349	1	0	0	0	0	0.259404	0.0518808	0	0.556828	0.339984	0	0.500601	0.279483
1700016K05Rik	2.90237	#N/A	#N/A	#N/A	#N/A	#N/A	2.90237	0.207538	0.836583	1	0.0508461	0	0	0.0289616	0.0541858	0.0267987	0.126365	0.145392	0	0.117142	0	0.0777797
1700016K19Rik	2.59155	#N/A	#N/A	#N/A	#N/A	#N/A	2.59155	0.295885	0.953061	1	0	0	0.0503255	0.0955146	0	0.029168	0.125024	0	0.175662	0.0772661	0	0.0755905
1700016L21Rik	#N/A	#N/A	#N/A	#N/A	#N/A	#N/A	#N/A	0.373901	0.953061	1	0.00295812	0	0	0	0	0.000591624	0	0	0	0	0	0
1700016P03Rik	2.60595	0	0	#N/A	#N/A	#N/A	2.60595	0.217437	0.851041	1	0	0	0.0362383	0.206334	0.0321702	0.0549485	0.3301	0.103583	0.0843269	0.166913	0.0310412	0.143193
1700016P04Rik	1	#N/A	#N/A	#N/A	#N/A	#N/A	1	1	1	1	0	0	0	0	0	0	0	0	0	0	0	0
1700017B05Rik	1.28802	1.21376	1.21376	0.054834	0.18922	1	1.28802	0.0644379	0.49394	1	2.95529	2.79174	3.23748	3.03548	3.87221	3.17844	3.06627	3.93433	3.85705	4.61343	4.99837	4.09389
1700017G19Rik	1	#N/A	#N/A	#N/A	#N/A	#N/A	1	1	1	1	0	0	0	0	0	0	0	0	0	0	0	0
1700017I07Rik	1	#N/A	#N/A	#N/A	#N/A	#N/A	1	1	1	1	0	0	0	0	0	0	0	0	0	0	0	0
1700017J07Rik	1	#N/A	#N/A	#N/A	#N/A	#N/A	1	1	1	1	0	0	0	0	0	0	0	0	0	0	0	0
1700017L05Rik	1	#N/A	#N/A	#N/A	#N/A	#N/A	1	1	1	1	0	0	0	0	0	0	0	0	0	0	0	0
1700017M07Rik	1	#N/A	#N/A	#N/A	#N/A	#N/A	1	1	1	1	0	0	0	0	0	0	0	0	0	0	0	0
1700017N19Rik	1	#N/A	#N/A	#N/A	#N/A	#N/A	1	1	1	1	0	0	0	0	0	0	0	0	0	0	0	0
1700018A04Rik	-1.01793	#N/A	#N/A	#N/A	#N/A	#N/A	-1.01793	0.987835	1	1	0	0.0239257	0	0	0	0.00478513	0	0.00581751	0.0106561	0.00703072	0	0.00470086
1700018A14Rik	1	#N/A	#N/A	#N/A	#N/A	#N/A	1	1	1	1	0	0	0	0	0	0	0	0	0	0	0	0
1700018A23Rik	1	#N/A	#N/A	#N/A	#N/A	#N/A	1	1	1	1	0	0	0	0	0	0	0	0	0	0	0	0
1700018B08Rik	#N/A	#N/A	#N/A	#N/A	#N/A	#N/A	#N/A	0.17866	0.793803	1	0	0	0	0	0	0	0	0	0	0.0104364	0.0116453	0.00441635
1700018B24Rik	1	#N/A	#N/A	#N/A	#N/A	#N/A	1	1	1	1	0	0	0	0	0	0	0	0	0	0	0	0
1700018F24Rik	1	#N/A	#N/A	#N/A	#N/A	#N/A	1	1	1	1	0	0	0	0	0	0	0	0	0	0	0	0
1700018G05Rik	2.37537	#N/A	#N/A	#N/A	#N/A	#N/A	2.37537	0.620273	1	1	0	0.249437	0	0	0	0.0498873	0	0	0.592504	0	0	0.118501
1700018L02Rik	1.14045	1.10594	1.10594	0.492715	0.671433	1	1.14045	0.454178	1	1	3.51753	2.39489	3.11139	2.31991	3.28822	2.92639	2.69925	2.6116	2.5858	4.09458	4.69578	3.3374
1700018P08Rik	-4.50542	#N/A	#N/A	#N/A	#N/A	#N/A	-4.50542	0.205896	0.833624	1	0.0615871	0	0.073932	0.140318	0	0.0551675	0.0612234	0	0	0	0	0.0122447
1700019A02Rik	-1.15864	-0.994842	-0.994842	0.958907	0.980971	1	-1.15864	0.676278	1	1	0.0158312	0.00620587	0.0443439	0.0240463	0.0281184	0.0237092	0.0209837	0.0120716	0.0221119	0.0145891	0.032558	0.0204629
1700019A23Rik	9.24687	#N/A	#N/A	#N/A	#N/A	#N/A	9.24687	0.176333	0.793803	1	0	0	0	0.891308	0	0.178262	3.11115	0	0	4.32611	0.804538	1.64836
1700019C18Rik	#N/A	#N/A	#N/A	#N/A	#N/A	#N/A	#N/A	0.203015	0.829445	1	0	0	0	0.00631151	0.0118085	0.00362401	0	0	0	0	0	0
1700019D03Rik	-1.00378	0.996406	0.996406	0.963376	0.983547	1	-1.00378	0.989971	1	1	0.0156712	0.0387017	0.0188124	0.0160671	0.0400812	0.0258667	0.0186944	0.0197168	0.0153218	0.0332157	0.0418975	0.0257692
1700019E08Rik	1	#N/A	#N/A	#N/A	#N/A	#N/A	1	1	1	1	0	0	0	0	0	0	0	0	0	0	0	0
1700019F05Rik	1	#N/A	#N/A	#N/A	#N/A	#N/A	1	1	1	1	0	0	0	0	0	0	0	0	0	0	0	0
1700019G24Rik	#N/A	#N/A	#N/A	#N/A	#N/A	#N/A	#N/A	0.206297	0.834581	1	0	0.0668679	0.0136515	0.0129549	0	0.0186949	0	0	0	0	0	0
1700019J19Rik	-1.10785	#N/A	#N/A	#N/A	#N/A	#N/A	-1.10785	0.944236	1	1	0	0	0	0.0121816	0	0.00243632	0	0	0	0	0.0109957	0.00219914
1700019L13Rik	1	#N/A	#N/A	#N/A	#N/A	#N/A	1	1	1	1	0	0	0	0	0	0	0	0	0	0	0	0
1700019N19Rik	#N/A	#N/A	#N/A	#N/A	#N/A	#N/A	#N/A	0.177889	0.793803	1	0	0	0	0	0	0	0.0176055	0	0	0	0.018211	0.00716332
1700019P21Rik	1	#N/A	#N/A	#N/A	#N/A	#N/A	1	1	1	1	0	0	0	0	0	0	0	0	0	0	0	0
1700020A23Rik	1	#N/A	#N/A	#N/A	#N/A	#N/A	1	1	1	1	0	0	0	0	0	0	0	0	0	0	0	0
1700020D12Rik	#N/A	#N/A	#N/A	#N/A	#N/A	#N/A	#N/A	0.373901	0.953061	1	0	0	0	0.0115685	0	0.0023137	0	0	0	0	0	0
1700020D14Rik	1	#N/A	#N/A	#N/A	#N/A	#N/A	1	1	1	1	0	0	0	0	0	0	0	0	0	0	0	0
1700020G03Rik	2.23011	#N/A	#N/A	#N/A	#N/A	#N/A	2.23011	0.496678	1	1	0	0	0	0.196509	0	0.0393017	0	0.197301	0.240934	0	0	0.087647
1700020G17Rik	-2.56028	0	0	#N/A	#N/A	#N/A	-2.56028	0.0570082	0.467817	1	0.00684815	0.0112748	0.009865	0.0187231	0.00729795	0.0108018	0.00680771	0.0109659	0.00191299	0	0.00140837	0.00421899
1700020L13Rik	2.97347	0	0	#N/A	#N/A	#N/A	2.97347	0.17014	0.791121	1	0.06047	0	0	0	0	0.012094	0.0150282	0.0691644	0.021115	0.0278627	0.0466353	0.0359611
1700020L24Rik	1.00428	0.25195	0.25195	0.784246	0.881853	1	1.00428	0.989858	1	1	1.07782	1.62243	0.983335	0.982267	0.643222	1.06181	0.900021	0.493115	0.782815	2.22488	0.930975	1.06636
1700020M21Rik	#N/A	#N/A	#N/A	#N/A	#N/A	#N/A	#N/A	0.373901	0.953061	1	0	0.121936	0	0	0	0.0243871	0	0	0	0	0	0
1700020N01Rik	1.76326	0.805794	0.805794	0.119118	0.292429	1	1.76326	0.0652206	0.495931	1	0.0577063	0.0123387	0.0566782	0.029881	0.0503154	0.0413839	0.0573656	0.0360018	0.087927	0.091854	0.091705	0.0729707
1700020N15Rik	1	#N/A	#N/A	#N/A	#N/A	#N/A	1	1	1	1	0	0	0	0	0	0	0	0	0	0	0	0
1700020N18Rik	1	#N/A	#N/A	#N/A	#N/A	#N/A	1	1	1	1	0	0	0	0	0	0	0	0	0	0	0	0
1700021A07Rik	9.61403	0	0	#N/A	#N/A	#N/A	9.61403	0.0578258	0.4706	1	0	0.0250198	0	0	0.0226726	0.00953849	0.126898	0.0243342	0.178294	0.019606	0.109385	0.0917033
1700021F02Rik	1.49249	0	0	#N/A	#N/A	#N/A	1.49249	0.385776	0.972532	1	0.0898898	0.105711	0.215816	0.102401	0.0957939	0.121922	0.268077	0	0.125551	0.331348	0.184864	0.181968
1700021F07Rik	1	#N/A	#N/A	#N/A	#N/A	#N/A	1	1	1	1	0	0	0	0	0	0	0	0	0	0	0	0
1700021F13Rik	1	#N/A	#N/A	#N/A	#N/A	#N/A	1	1	1	1	0	0	0	0	0	0	0	0	0	0	0	0
1700021G15Rik	1	#N/A	#N/A	#N/A	#N/A	#N/A	1	1	1	1	0	0	0	0	0	0	0	0	0	0	0	0
1700021J08Rik	1.62745	#N/A	#N/A	#N/A	#N/A	#N/A	1.62745	0.678836	1	1	0	0	0	0	0.964725	0.192945	0	0	1.01152	0	0.558522	0.314009
1700021L23Rik	1	#N/A	#N/A	#N/A	#N/A	#N/A	1	1	1	1	0	0	0	0	0	0	0	0	0	0	0	0
1700021N21Rik	2.66023	#N/A	#N/A	#N/A	#N/A	#N/A	2.66023	0.33265	0.953061	1	0.218139	0	0.130932	0.124251	0.232467	0.141158	0.542128	1.12277	0	0.100512	0.112155	0.375512
1700021P04Rik	1	#N/A	#N/A	#N/A	#N/A	#N/A	1	1	1	1	0	0	0	0	0	0	0	0	0	0	0	0
1700022A22Rik	-1.45133	#N/A	#N/A	#N/A	#N/A	#N/A	-1.45133	0.632818	1	1	0.006215	0.0109633	0.0149215	0	0	0.00641997	0	0.0106629	0	0.0114547	0	0.00442352
1700022E09Rik	-3.15783	#N/A	#N/A	#N/A	#N/A	#N/A	-3.15783	0.392841	0.983356	1	0.0484524	0	0	0.0275981	0	0.0152101	0.0240832	0	0	0	0	0.00481663
1700022H01Rik	2.12509	#N/A	#N/A	#N/A	#N/A	#N/A	2.12509	0.439175	1	1	0.0841514	0	0	0	0	0.0168303	0.0278848	0.0962507	0	0.0258496	0.0288439	0.0357658
1700022H16Rik	1	#N/A	#N/A	#N/A	#N/A	#N/A	1	1	1	1	0	0	0	0	0	0	0	0	0	0	0	0
1700022I11Rik	1.1268	1.03472	1.03472	0.0118093	0.0875822	1	1.1268	0.0158226	0.266684	1	29.945	30.9243	32.249	30.9517	28.6636	30.5467	35.144	34.4504	33.2951	31.8138	37.3974	34.4201
1700022N22Rik	-1.60622	-1.10663	-1.10663	0.00592069	0.0649124	1	-1.60622	0.000901946	0.106055	1	143.411	134.715	170.683	156.078	167.35	154.448	110.273	98.5856	83.3075	116.397	72.2154	96.1557
1700023B13Rik	1	#N/A	#N/A	#N/A	#N/A	#N/A	1	1	1	1	0	0	0	0	0	0	0	0	0	0	0	0
1700023C21Rik	1	#N/A	#N/A	#N/A	#N/A	#N/A	1	1	1	1	0	0	0	0	0	0	0	0	0	0	0	0
1700023F02Rik	-1.14595	#N/A	#N/A	#N/A	#N/A	#N/A	-1.14595	0.926074	1	1	0	0	0	0.00130663	0	0.000261326	0.00114021	0	0	0	0	0.000228042
1700023G09Rik	1	#N/A	#N/A	#N/A	#N/A	#N/A	1	1	1	1	0	0	0	0	0	0	0	0	0	0	0	0
1700023H06Rik	1	#N/A	#N/A	#N/A	#N/A	#N/A	1	1	1	1	0	0	0	0	0	0	0	0	0	0	0	0
1700024B05Rik	#N/A	#N/A	#N/A	#N/A	#N/A	#N/A	#N/A	0.373901	0.953061	1	0	0	0.00307705	0	0	0.00061541	0	0	0	0	0	0
1700024B18Rik	#N/A	#N/A	#N/A	#N/A	#N/A	#N/A	#N/A	0.373901	0.953061	1	0	0	0	0.0124561	0	0.00249121	0	0	0	0	0	0
1700024G13Rik	1	#N/A	#N/A	#N/A	#N/A	#N/A	1	1	1	1	0	0	0	0	0	0	0	0	0	0	0	0
1700024I08Rik	#N/A	#N/A	#N/A	#N/A	#N/A	#N/A	#N/A	0.373901	0.953061	1	0	0	0	0.00298407	0	0.000596814	0	0	0	0	0	0
1700025A08Rik	#N/A	#N/A	#N/A	#N/A	#N/A	#N/A	#N/A	0.373901	0.953061	1	0	0.296129	0	0	0	0.0592259	0	0	0	0	0	0
1700025B11Rik	1	#N/A	#N/A	#N/A	#N/A	#N/A	1	1	1	1	0	0	0	0	0	0	0	0	0	0	0	0
1700025C18Rik	1	#N/A	#N/A	#N/A	#N/A	#N/A	1	1	1	1	0	0	0	0	0	0	0	0	0	0	0	0
1700025D23Rik	1	#N/A	#N/A	#N/A	#N/A	#N/A	1	1	1	1	0	0	0	0	0	0	0	0	0	0	0	0
1700025F24Rik	#N/A	#N/A	#N/A	#N/A	#N/A	#N/A	#N/A	0.373901	0.953061	1	0	0	0	0	0	0	0	0	0.0159593	0	0	0.00319187
1700025G04Rik	1.09826	0.970372	0.970372	0.316069	0.516146	1	1.09826	0.308937	0.953061	1	0.0419306	0.0379313	0.0271037	0.034539	0.0378102	0.035863	0.0371941	0.0413189	0.0459514	0.0386407	0.03383	0.039387
1700025H01Rik	1	#N/A	#N/A	#N/A	#N/A	#N/A	1	1	1	1	0	0	0	0	0	0	0	0	0	0	0	0
1700025J12Rik	1	#N/A	#N/A	#N/A	#N/A	#N/A	1	1	1	1	0	0	0	0	0	0	0	0	0	0	0	0
1700025K04Rik	1	#N/A	#N/A	#N/A	#N/A	#N/A	1	1	1	1	0	0	0	0	0	0	0	0	0	0	0	0
1700025K24Rik	1	#N/A	#N/A	#N/A	#N/A	#N/A	1	1	1	1	0	0	0	0	0	0	0	0	0	0	0	0
1700025L06Rik	1	#N/A	#N/A	#N/A	#N/A	#N/A	1	1	1	1	0	0	0	0	0	0	0	0	0	0	0	0
1700025M24Rik	#N/A	#N/A	#N/A	#N/A	#N/A	#N/A	#N/A	0.373901	0.953061	1	0.00982584	0	0	0	0	0.00196517	0	0	0	0	0	0
1700025N21Rik	3.00465	#N/A	#N/A	#N/A	#N/A	#N/A	3.00465	0.560313	1	1	0	0	0	0.423286	0	0.0846572	0	0	0	1.27183	0	0.254366
1700025N23Rik	#N/A	#N/A	#N/A	#N/A	#N/A	#N/A	#N/A	0.260038	0.930851	1	0	0	0	0	0	0	0.0409692	0	0	0.151916	0	0.038577
1700025O08Rik	#N/A	#N/A	#N/A	#N/A	#N/A	#N/A	#N/A	0.373901	0.953061	1	0	0	0.0179268	0	0	0.00358537	0	0	0	0	0	0
1700026D11Rik	#N/A	#N/A	#N/A	#N/A	#N/A	#N/A	#N/A	0.212994	0.844668	1	0.00458808	0	0	0	0.00977887	0.00287339	0	0	0	0	0	0
1700026F02Rik	#N/A	#N/A	#N/A	#N/A	#N/A	#N/A	#N/A	0.373901	0.953061	1	0	0	0	0	0	0	0	0	0	0	0.00114672	0.000229345
1700026J12Rik	1	#N/A	#N/A	#N/A	#N/A	#N/A	1	1	1	1	0	0	0	0	0	0	0	0	0	0	0	0
1700026J14Rik	#N/A	#N/A	#N/A	#N/A	#N/A	#N/A	#N/A	0.178496	0.793803	1	0	0.201952	0	0	0.183006	0.0769915	0	0	0	0	0	0
1700026N04Rik	-2.01323	#N/A	#N/A	#N/A	#N/A	#N/A	-2.01323	0.330406	0.953061	1	0	0.285533	0.233174	0.0553186	0.155248	0.145855	0	0	0.0678246	0.0447498	0.249667	0.0724482
1700027A07Rik	#N/A	#N/A	#N/A	#N/A	#N/A	#N/A	#N/A	0.373901	0.953061	1	0	0	0	0	0	0	0.0899389	0	0	0	0	0.0179878
1700027A15Rik	3.29947	#N/A	#N/A	#N/A	#N/A	#N/A	3.29947	0.418241	1	1	0	0	0	0.00429609	0	0.000859218	0.00374893	0	0	0.0104259	0	0.00283497
1700027F06Rik	1	#N/A	#N/A	#N/A	#N/A	#N/A	1	1	1	1	0	0	0	0	0	0	0	0	0	0	0	0
1700027F09Rik	#N/A	#N/A	#N/A	#N/A	#N/A	#N/A	#N/A	0.373901	0.953061	1	0	0	0	0	0	0	0.0116097	0	0	0	0	0.00232193
1700027H10Rik	1	#N/A	#N/A	#N/A	#N/A	#N/A	1	1	1	1	0	0	0	0	0	0	0	0	0	0	0	0
1700027I24Rik	1	#N/A	#N/A	#N/A	#N/A	#N/A	1	1	1	1	0	0	0	0	0	0	0	0	0	0	0	0
1700027J07Rik	3.81099	#N/A	#N/A	#N/A	#N/A	#N/A	3.81099	0.243319	0.900823	1	0	0.00900453	0	0	0.0081598	0.00343287	0	0.0262733	0.0320836	0.00705611	0	0.0130826
1700028D13Rik	1	#N/A	#N/A	#N/A	#N/A	#N/A	1	1	1	1	0	0	0	0	0	0	0	0	0	0	0	0
1700028E10Rik	-1.02037	-0.979511	-0.979511	0.728572	0.846745	1	-1.02037	0.855483	1	1	0.135359	0.1336	0.147983	0.143185	0.128794	0.137784	0.158588	0.12441	0.0911534	0.169288	0.131731	0.135034
1700028I16Rik	2.11118	#N/A	#N/A	#N/A	#N/A	#N/A	2.11118	0.474187	1	1	0	0.0297595	0	0	0	0.0059519	0	0.014472	0.0353449	0	0.0130107	0.0125655
1700028J19Rik	1.04695	-2.93206	-2.93206	0.670555	0.808062	1	1.04695	0.798424	1	1	1.13527	0.865132	0.95943	0.620774	1.54859	1.02584	1.20982	1.01802	1.34464	0.929019	0.868529	1.074
1700028K03Rik	2.47652	0.552138	0.552138	0.0785538	0.232306	1	2.47652	0.0174323	0.278014	1	0.163974	0.010713	0.164035	0.0726431	0.058248	0.0939225	0.163006	0.302164	0.152684	0.226662	0.318489	0.232601
1700028M03Rik	1	#N/A	#N/A	#N/A	#N/A	#N/A	1	1	1	1	0	0	0	0	0	0	0	0	0	0	0	0
1700028N14Rik	1	#N/A	#N/A	#N/A	#N/A	#N/A	1	1	1	1	0	0	0	0	0	0	0	0	0	0	0	0
1700028P15Rik	1	#N/A	#N/A	#N/A	#N/A	#N/A	1	1	1	1	0	0	0	0	0	0	0	0	0	0	0	0
1700029B22Rik	1	#N/A	#N/A	#N/A	#N/A	#N/A	1	1	1	1	0	0	0	0	0	0	0	0	0	0	0	0
1700029B24Rik	1	#N/A	#N/A	#N/A	#N/A	#N/A	1	1	1	1	0	0	0	0	0	0	0	0	0	0	0	0
1700029E06Rik	1	#N/A	#N/A	#N/A	#N/A	#N/A	1	1	1	1	0	0	0	0	0	0	0	0	0	0	0	0
1700029F12Rik	#N/A	#N/A	#N/A	#N/A	#N/A	#N/A	#N/A	0.178003	0.793803	1	0	0	0.0147284	0.0139768	0	0.00574105	0	0	0	0	0	0
1700029H14Rik	-1.26934	#N/A	#N/A	#N/A	#N/A	#N/A	-1.26934	0.858585	1	1	0	0	0.047086	0	0	0.00941721	0.0129974	0	0	0.0240975	0	0.00741898
1700029I15Rik	-1.06369	-1.0217	-1.0217	0.166898	0.35606	1	-1.06369	0.163918	0.774019	1	18.6672	18.4267	16.8938	16.6377	19.4295	18.011	17.5955	16.8708	17.1568	15.2862	17.7531	16.9325
1700029J03Rik	#N/A	#N/A	#N/A	#N/A	#N/A	#N/A	#N/A	0.213973	0.845864	1	0	0	0	0	0	0	0.00453736	0	0	0.0021031	0	0.00132809
1700029J07Rik	-1.06373	-0.848727	-0.848727	0.613502	0.767161	1	-1.06373	0.714414	1	1	0.505672	0.611191	0.657617	0.832078	0.576308	0.636573	0.551558	0.594443	0.549331	0.899631	0.397202	0.598433
1700029M03Rik	1	#N/A	#N/A	#N/A	#N/A	#N/A	1	1	1	1	0	0	0	0	0	0	0	0	0	0	0	0
1700029M20Rik	1	#N/A	#N/A	#N/A	#N/A	#N/A	1	1	1	1	0	0	0	0	0	0	0	0	0	0	0	0
1700029N11Rik	-1.67921	-0.751061	-0.751061	0.0475276	0.17586	1	-1.67921	0.0505785	0.440937	1	0.172605	0.141474	0.200924	0.160879	0.284275	0.192031	0.197584	0.101702	0.102277	0.062661	0.107568	0.114358
1700030A11Rik	#N/A	#N/A	#N/A	#N/A	#N/A	#N/A	#N/A	0.373901	0.953061	1	0.10176	0	0	0	0	0.0203519	0	0	0	0	0	0
1700030C10Rik	1.40452	0.730203	0.730203	0.213405	0.409434	1	1.40452	0.213568	0.84519	1	0.457405	0.221493	0.387593	0.260535	0.315408	0.328487	0.347715	0.261586	0.394596	0.694263	0.608679	0.461368
1700030C12Rik	#N/A	#N/A	#N/A	#N/A	#N/A	#N/A	#N/A	0.373901	0.953061	1	0	0	0	0	0	0	0	0	0	0	0.165206	0.0330412
1700030C14Rik	1	#N/A	#N/A	#N/A	#N/A	#N/A	1	1	1	1	0	0	0	0	0	0	0	0	0	0	0	0
1700030E10Rik	1	#N/A	#N/A	#N/A	#N/A	#N/A	1	1	1	1	0	0	0	0	0	0	0	0	0	0	0	0
1700030F04Rik	#N/A	#N/A	#N/A	#N/A	#N/A	#N/A	#N/A	0.373901	0.953061	1	0	0.00171629	0	0	0	0.000343258	0	0	0	0	0	0
1700030I03Rik	1	#N/A	#N/A	#N/A	#N/A	#N/A	1	1	1	1	0	0	0	0	0	0	0	0	0	0	0	0
1700030J22Rik	-1.34555	-0.658935	-0.658935	0.166314	0.355447	1	-1.34555	0.164322	0.774708	1	0.392958	0.596906	0.471725	0.503609	0.767742	0.546588	0.504574	0.318366	0.594592	0.226329	0.387236	0.406219
1700030K09Rik	-1.09843	-1.64799	-1.64799	0.374256	0.570672	1	-1.09843	0.45657	1	1	1.38825	1.26394	1.22569	1.3468	1.50806	1.34655	1.37114	0.880999	1.08834	1.68375	1.10517	1.22588
1700030L20Rik	#N/A	#N/A	#N/A	#N/A	#N/A	#N/A	#N/A	0.373901	0.953061	1	0	0	0	0	0	0	0	0	0	0	0.0223991	0.00447981
1700030L22Rik	1	#N/A	#N/A	#N/A	#N/A	#N/A	1	1	1	1	0	0	0	0	0	0	0	0	0	0	0	0
1700030M09Rik	1	#N/A	#N/A	#N/A	#N/A	#N/A	1	1	1	1	0	0	0	0	0	0	0	0	0	0	0	0
1700030N03Rik	3.02178	0.750383	0.750383	0.157935	0.344419	1	3.02178	0.227529	0.869735	1	0.0286219	0.0423861	0.0763534	0.0374361	0.048577	0.0466749	0.0368834	0.0484995	0.0799538	0.392712	0.147157	0.141041
1700030N18Rik	1	#N/A	#N/A	#N/A	#N/A	#N/A	1	1	1	1	0	0	0	0	0	0	0	0	0	0	0	0
1700030O20Rik	#N/A	#N/A	#N/A	#N/A	#N/A	#N/A	#N/A	0.0646776	0.494463	1	0	0	0	0	0	0	0.0249462	0	0.0700999	0.0231255	0.0258042	0.0287952
1700031A10Rik	#N/A	#N/A	#N/A	#N/A	#N/A	#N/A	#N/A	0.373901	0.953061	1	0	0	0	0	0	0	0	0	0	0.0146582	0	0.00293164
1700031F05Rik	#N/A	#N/A	#N/A	#N/A	#N/A	#N/A	#N/A	0.373901	0.953061	1	0	0	0	0	0	0	0	0	0	0	0.0179478	0.00358956
1700031F10Rik	1	#N/A	#N/A	#N/A	#N/A	#N/A	1	1	1	1	0	0	0	0	0	0	0	0	0	0	0	0
1700031L13Rik	1	#N/A	#N/A	#N/A	#N/A	#N/A	1	1	1	1	0	0	0	0	0	0	0	0	0	0	0	0
1700031P21Rik	1	#N/A	#N/A	#N/A	#N/A	#N/A	1	1	1	1	0	0	0	0	0	0	0	0	0	0	0	0
1700034B16Rik	1	#N/A	#N/A	#N/A	#N/A	#N/A	1	1	1	1	0	0	0	0	0	0	0	0	0	0	0	0
1700034E13Rik	1	#N/A	#N/A	#N/A	#N/A	#N/A	1	1	1	1	0	0	0	0	0	0	0	0	0	0	0	0
1700034G24Rik	1	#N/A	#N/A	#N/A	#N/A	#N/A	1	1	1	1	0	0	0	0	0	0	0	0	0	0	0	0
1700034H15Rik	-1.34009	-0.81555	-0.81555	0.0781059	0.231834	1	-1.34009	0.107653	0.625266	1	0.286666	0.227556	0.232286	0.408207	0.313132	0.293569	0.206606	0.172138	0.240236	0.277382	0.198972	0.219067
1700034I23Rik	1	#N/A	#N/A	#N/A	#N/A	#N/A	1	1	1	1	0	0	0	0	0	0	0	0	0	0	0	0
1700034J04Rik	1	#N/A	#N/A	#N/A	#N/A	#N/A	1	1	1	1	0	0	0	0	0	0	0	0	0	0	0	0
1700034J05Rik	1	#N/A	#N/A	#N/A	#N/A	#N/A	1	1	1	1	0	0	0	0	0	0	0	0	0	0	0	0
1700034K08Rik	1	#N/A	#N/A	#N/A	#N/A	#N/A	1	1	1	1	0	0	0	0	0	0	0	0	0	0	0	0
1700034P13Rik	-1.31803	-0.73556	-0.73556	0.0337603	0.147195	1	-1.31803	0.0249028	0.325647	1	0.422514	0.407278	0.428215	0.501048	0.501936	0.452198	0.426905	0.281243	0.309579	0.402129	0.295579	0.343087
1700036A12Rik	-1.20758	#N/A	#N/A	#N/A	#N/A	#N/A	-1.20758	0.898357	1	1	0	0	0.00677901	0	0	0.0013558	0.00561373	0	0	0	0	0.00112275
1700036G14Rik	1	#N/A	#N/A	#N/A	#N/A	#N/A	1	1	1	1	0	0	0	0	0	0	0	0	0	0	0	0
1700036O09Rik	1	#N/A	#N/A	#N/A	#N/A	#N/A	1	1	1	1	0	0	0	0	0	0	0	0	0	0	0	0
1700037C06Rik	1	#N/A	#N/A	#N/A	#N/A	#N/A	1	1	1	1	0	0	0	0	0	0	0	0	0	0	0	0
1700037C18Rik	-1.05965	-1.02717	-1.02717	0.42693	0.617285	1	-1.05965	0.444034	1	1	10.2265	9.54371	11.3635	9.91726	11.6602	10.5422	11.3734	10.4116	10.8435	8.31539	8.80007	9.94879
1700037F03Rik	2.53858	0	0	#N/A	#N/A	#N/A	2.53858	0.0720775	0.515527	1	0.021873	0	0	0.124587	0.0932389	0.0479398	0.0652317	0.150108	0.152753	0.0604706	0.179934	0.121699
1700037H04Rik	1.07758	1.03792	1.03792	0.705347	0.830848	1	1.07758	0.587143	1	1	3.5334	4.66652	4.12123	3.73315	3.78924	3.96871	5.71757	4.83187	4.01665	2.79394	4.02304	4.27661
1700039E22Rik	1	#N/A	#N/A	#N/A	#N/A	#N/A	1	1	1	1	0	0	0	0	0	0	0	0	0	0	0	0
1700039I01Rik	1	#N/A	#N/A	#N/A	#N/A	#N/A	1	1	1	1	0	0	0	0	0	0	0	0	0	0	0	0
1700039M10Rik	1	#N/A	#N/A	#N/A	#N/A	#N/A	1	1	1	1	0	0	0	0	0	0	0	0	0	0	0	0
1700039M15Rik	1	#N/A	#N/A	#N/A	#N/A	#N/A	1	1	1	1	0	0	0	0	0	0	0	0	0	0	0	0
1700040D17Rik	-2.09615	0	0	#N/A	#N/A	#N/A	-2.09615	0.282278	0.953061	1	0.21752	0.0511611	0.0522243	0.0495592	0.278169	0.129727	0.129742	0.0995182	0	0.0801814	0	0.0618882
1700040E09Rik	#N/A	#N/A	#N/A	#N/A	#N/A	#N/A	#N/A	0.373901	0.953061	1	0	0.0108866	0	0	0	0.00217733	0	0	0	0	0	0
1700040F15Rik	1	#N/A	#N/A	#N/A	#N/A	#N/A	1	1	1	1	0	0	0	0	0	0	0	0	0	0	0	0
1700040F17Rik	-1.91187	#N/A	#N/A	#N/A	#N/A	#N/A	-1.91187	0.506658	1	1	0	0	0.190045	0.120231	0.112474	0.0845501	0	0	0.221119	0	0	0.0442237
1700040K01Rik	1	#N/A	#N/A	#N/A	#N/A	#N/A	1	1	1	1	0	0	0	0	0	0	0	0	0	0	0	0
1700040L08Rik	1	#N/A	#N/A	#N/A	#N/A	#N/A	1	1	1	1	0	0	0	0	0	0	0	0	0	0	0	0
1700041B01Rik	#N/A	#N/A	#N/A	#N/A	#N/A	#N/A	#N/A	0.373901	0.953061	1	0	0	0	0	0	0	0.0286016	0	0	0	0	0.00572031
1700041C23Rik	#N/A	#N/A	#N/A	#N/A	#N/A	#N/A	#N/A	0.373901	0.953061	1	0	0	0	0.0161248	0	0.00322496	0	0	0	0	0	0
1700041G16Rik	-2.56189	#N/A	#N/A	#N/A	#N/A	#N/A	-2.56189	0.187138	0.803658	1	0.121966	0.0478109	0.0488045	0	0.129977	0.0697117	0	0	0.0567843	0.0374655	0.0418052	0.027211
1700041I07Rik	1	#N/A	#N/A	#N/A	#N/A	#N/A	1	1	1	1	0	0	0	0	0	0	0	0	0	0	0	0
1700041M05Rik	1	#N/A	#N/A	#N/A	#N/A	#N/A	1	1	1	1	0	0	0	0	0	0	0	0	0	0	0	0
1700041M19Rik	1.11853	#N/A	#N/A	#N/A	#N/A	#N/A	1.11853	0.886369	1	1	0.00160314	0	0.00192448	0.00182627	0.00170843	0.00141246	0	0	0.00559784	0.00147735	0.000824239	0.00157989
1700042D02Rik	1	#N/A	#N/A	#N/A	#N/A	#N/A	1	1	1	1	0	0	0	0	0	0	0	0	0	0	0	0
1700042G15Rik	1	#N/A	#N/A	#N/A	#N/A	#N/A	1	1	1	1	0	0	0	0	0	0	0	0	0	0	0	0
1700042O05Rik	1	#N/A	#N/A	#N/A	#N/A	#N/A	1	1	1	1	0	0	0	0	0	0	0	0	0	0	0	0
1700042O10Rik	1	#N/A	#N/A	#N/A	#N/A	#N/A	1	1	1	1	0	0	0	0	0	0	0	0	0	0	0	0
1700044C05Rik	#N/A	#N/A	#N/A	#N/A	#N/A	#N/A	#N/A	0.184315	0.799466	1	0	0	0	0	0	0	0	0	0.0132654	0	0.00976616	0.00460632
1700044K03Rik	1	#N/A	#N/A	#N/A	#N/A	#N/A	1	1	1	1	0	0	0	0	0	0	0	0	0	0	0	0
1700045H11Rik	1.05194	0.758328	0.758328	0.734171	0.850375	1	1.05194	0.696512	1	1	0.763173	1.07295	0.70261	0.823638	0.874451	0.847364	0.678807	0.748202	0.929694	0.920099	1.18009	0.891378
1700045I11Rik	1.72809	#N/A	#N/A	#N/A	#N/A	#N/A	1.72809	0.655569	1	1	0	0	0	0.708707	0	0.141741	0	0.355783	0.868926	0	0	0.244942
1700046C09Rik	1	#N/A	#N/A	#N/A	#N/A	#N/A	1	1	1	1	0	0	0	0	0	0	0	0	0	0	0	0
1700047A11Rik	1	#N/A	#N/A	#N/A	#N/A	#N/A	1	1	1	1	0	0	0	0	0	0	0	0	0	0	0	0
1700047E10Rik	#N/A	#N/A	#N/A	#N/A	#N/A	#N/A	#N/A	0.373901	0.953061	1	0	0	0	0	0	0	0	0	0	0.0065332	0	0.00130664
1700047F07Rik	#N/A	#N/A	#N/A	#N/A	#N/A	#N/A	#N/A	0.373901	0.953061	1	0	0	0	0	0	0	0	0	0	0.00203969	0	0.000407937
1700047G03Rik	-1.64179	#N/A	#N/A	#N/A	#N/A	#N/A	-1.64179	0.615284	1	1	0.0263899	0.0310347	0.0316797	0	0	0.0178209	0	0	0	0	0.0542727	0.0108545
1700047G07Rik	1	#N/A	#N/A	#N/A	#N/A	#N/A	1	1	1	1	0	0	0	0	0	0	0	0	0	0	0	0
1700047K16Rik	1	#N/A	#N/A	#N/A	#N/A	#N/A	1	1	1	1	0	0	0	0	0	0	0	0	0	0	0	0
1700047L14Rik	1	#N/A	#N/A	#N/A	#N/A	#N/A	1	1	1	1	0	0	0	0	0	0	0	0	0	0	0	0
1700047M11Rik	1.08492	#N/A	#N/A	#N/A	#N/A	#N/A	1.08492	0.923778	1	1	0.00996763	0.035166	0	0.011355	0	0.0112977	0.0396351	0.0114008	0	0	0.0102496	0.0122571
1700047N06Rik	1	#N/A	#N/A	#N/A	#N/A	#N/A	1	1	1	1	0	0	0	0	0	0	0	0	0	0	0	0
1700047O18Rik	1	#N/A	#N/A	#N/A	#N/A	#N/A	1	1	1	1	0	0	0	0	0	0	0	0	0	0	0	0
1700048F04Rik	1	#N/A	#N/A	#N/A	#N/A	#N/A	1	1	1	1	0	0	0	0	0	0	0	0	0	0	0	0
1700048M11Rik	1.6579	0	0	#N/A	#N/A	#N/A	1.6579	0.286904	0.953061	1	0	0	0.343361	0.698227	0.95799	0.399916	0.893637	0.420626	0.741933	0.376551	0.882355	0.66302
1700048O14Rik	1	#N/A	#N/A	#N/A	#N/A	#N/A	1	1	1	1	0	0	0	0	0	0	0	0	0	0	0	0
1700048O20Rik	-1.45147	-0.826209	-0.826209	0.178412	0.370941	1	-1.45147	0.392885	0.983356	1	0.0469732	0.0368272	0.0751851	0.0535112	0.0834309	0.0591855	0.0155653	0.017909	0.109348	0.0288584	0.0322012	0.0407763
1700048P04Rik	1	#N/A	#N/A	#N/A	#N/A	#N/A	1	1	1	1	0	0	0	0	0	0	0	0	0	0	0	0
1700049E15Rik	1	#N/A	#N/A	#N/A	#N/A	#N/A	1	1	1	1	0	0	0	0	0	0	0	0	0	0	0	0
1700049E17Rik1	1	#N/A	#N/A	#N/A	#N/A	#N/A	1	1	1	1	0	0	0	0	0	0	0	0	0	0	0	0
1700049E17Rik2	1	#N/A	#N/A	#N/A	#N/A	#N/A	1	1	1	1	0	0	0	0	0	0	0	0	0	0	0	0
1700049E22Rik	1	#N/A	#N/A	#N/A	#N/A	#N/A	1	1	1	1	0	0	0	0	0	0	0	0	0	0	0	0
1700051A21Rik	1.36129	#N/A	#N/A	#N/A	#N/A	#N/A	1.36129	0.819871	1	1	0	0	0.0854249	0	0.075835	0.032252	0	0	0	0	0.219521	0.0439042
1700051K13Rik	1	#N/A	#N/A	#N/A	#N/A	#N/A	1	1	1	1	0	0	0	0	0	0	0	0	0	0	0	0
1700051O22Rik	3.27128	#N/A	#N/A	#N/A	#N/A	#N/A	3.27128	0.141227	0.71714	1	0.240364	0.565338	0	0	0	0.16114	0.716833	0	1.00716	0.664513	0.247162	0.527134
1700052H01Rik	-2.45589	#N/A	#N/A	#N/A	#N/A	#N/A	-2.45589	0.42212	1	1	0.00388794	0	0.00466726	0.0132872	0	0.00436849	0	0.00889389	0	0	0	0.00177878
1700052I22Rik	1	#N/A	#N/A	#N/A	#N/A	#N/A	1	1	1	1	0	0	0	0	0	0	0	0	0	0	0	0
1700052K11Rik	1.18665	1.17715	1.17715	0.27977	0.479626	1	1.18665	0.256085	0.923774	1	1.77835	2.91817	3.32634	2.63835	3.43773	2.81979	2.42566	2.93281	3.69692	4.23045	3.44467	3.3461
1700054A03Rik	-3.25618	-0.719796	-0.719796	0.000518106	0.025446	1	-3.25618	0.00616429	0.188515	1	0.0331611	0.0638143	0.0361892	0.0446451	0.0578277	0.0471275	0.0119874	0.0103443	0.0126319	0.025003	0.0123996	0.0144732
1700054K02Rik	1	#N/A	#N/A	#N/A	#N/A	#N/A	1	1	1	1	0	0	0	0	0	0	0	0	0	0	0	0
1700054K19Rik	1	#N/A	#N/A	#N/A	#N/A	#N/A	1	1	1	1	0	0	0	0	0	0	0	0	0	0	0	0
1700054M17Rik	#N/A	#N/A	#N/A	#N/A	#N/A	#N/A	#N/A	0.373901	0.953061	1	0	0	0	0	0	0	0	0	0.0658439	0	0	0.0131688
1700054O05Rik	1	#N/A	#N/A	#N/A	#N/A	#N/A	1	1	1	1	0	0	0	0	0	0	0	0	0	0	0	0
1700054O19Rik	-2.41515	#N/A	#N/A	#N/A	#N/A	#N/A	-2.41515	0.615479	1	1	0	0	0.424172	0	0	0.0848344	0.175629	0	0	0	0	0.0351259
1700055C04Rik	1	#N/A	#N/A	#N/A	#N/A	#N/A	1	1	1	1	0	0	0	0	0	0	0	0	0	0	0	0
1700055D18Rik	-1.54981	0.97357	0.97357	0.0996199	0.265052	1	-1.54981	0.0754368	0.527765	1	1.07181	1.1635	1.4846	1.36188	1.49366	1.31509	0.573723	0.943015	0.345468	1.4056	0.974961	0.848553
1700056E22Rik	-1.26619	#N/A	#N/A	#N/A	#N/A	#N/A	-1.26619	0.676815	1	1	0.361679	1.13423	0.289451	0.961379	0	0.549348	0.479391	0	0.168389	0.777703	0.743818	0.43386
1700056N10Rik	1.57342	4.20499	4.20499	0.0157902	0.100367	1	1.57342	0.0324926	0.362786	1	1.63755	1.01953	0.925079	0.987605	1.3345	1.18085	2.4897	1.65265	2.15267	1.50907	1.48577	1.85797
1700057G04Rik	1.51566	0.829144	0.829144	0.234478	0.431866	1	1.51566	0.175879	0.793803	1	0.0189714	0.00371841	0.0379568	0.0288159	0.0471741	0.0273273	0.0471484	0.0433981	0.0529955	0.0407933	0.0227593	0.0414189
1700057H15Rik	#N/A	#N/A	#N/A	#N/A	#N/A	#N/A	#N/A	0.204061	0.831206	1	0	0	0.00257311	0.0048836	0	0.00149134	0	0	0	0	0	0
1700057H21Rik	1.29783	#N/A	#N/A	#N/A	#N/A	#N/A	1.29783	0.726855	1	1	0.00861431	0.0303914	0.020682	0.0294399	0	0.0178255	0.0256903	0.00985287	0.0721908	0.00793842	0	0.0231345
1700058P15Rik	#N/A	#N/A	#N/A	#N/A	#N/A	#N/A	#N/A	0.0605109	0.479859	1	0	0	0	0	0	0	0	0.281091	0.858134	1.13237	0.379061	0.530131
1700060C16Rik	-3.32369	#N/A	#N/A	#N/A	#N/A	#N/A	-3.32369	0.397257	0.989674	1	0	0.00622558	0	0	0.00282078	0.00180927	0	0	0	0	0.00272179	0.000544357
1700060C20Rik	4.57111	0	0	#N/A	#N/A	#N/A	4.57111	0.0275362	0.337445	1	0.245888	0	0	0	0	0.0491775	0.0814786	0.281241	0.286198	0.264361	0.210702	0.224796
1700060J05Rik	1	#N/A	#N/A	#N/A	#N/A	#N/A	1	1	1	1	0	0	0	0	0	0	0	0	0	0	0	0
1700060O08Rik	1.15345	#N/A	#N/A	#N/A	#N/A	#N/A	1.15345	0.883956	1	1	0.00884128	0	0.0106135	0	0.0565319	0.0151973	0.00878907	0.0606748	0	0	0.0181827	0.0175293
1700061A03Rik	1	#N/A	#N/A	#N/A	#N/A	#N/A	1	1	1	1	0	0	0	0	0	0	0	0	0	0	0	0
1700061E17Rik	#N/A	#N/A	#N/A	#N/A	#N/A	#N/A	#N/A	0.185726	0.800817	1	0	0	0	1.30695	1.83394	0.628179	0	0	0	0	0	0
1700061E18Rik	1	#N/A	#N/A	#N/A	#N/A	#N/A	1	1	1	1	0	0	0	0	0	0	0	0	0	0	0	0
1700061F12Rik	1	#N/A	#N/A	#N/A	#N/A	#N/A	1	1	1	1	0	0	0	0	0	0	0	0	0	0	0	0
1700061H18Rik	-1.31787	-0.762713	-0.762713	0.0161781	0.101496	1	-1.31787	0.0214946	0.303823	1	0.367485	0.356707	0.497164	0.398698	0.447568	0.413524	0.324724	0.386963	0.2933	0.25802	0.305902	0.313782
1700061I17Rik	#N/A	#N/A	#N/A	#N/A	#N/A	#N/A	#N/A	0.1792	0.793803	1	0	0	0	0	0	0	0.00884055	0.0101717	0	0	0	0.00380245
1700061J23Rik	#N/A	#N/A	#N/A	#N/A	#N/A	#N/A	#N/A	0.197878	0.821567	1	0	0	0	0	0	0	0.021417	0.0123209	0	0	0	0.00674759
1700061N14Rik	2.08767	#N/A	#N/A	#N/A	#N/A	#N/A	2.08767	0.435952	1	1	0	0.0277536	0.0283304	0.107538	0	0.0327245	0.211145	0.0539861	0.0329625	0.0434964	0	0.0683179
1700062C10Rik	#N/A	#N/A	#N/A	#N/A	#N/A	#N/A	#N/A	0.373901	0.953061	1	0	0	0	0	0	0	0	0	0	0	0.0084092	0.00168184
1700063A18Rik	1	#N/A	#N/A	#N/A	#N/A	#N/A	1	1	1	1	0	0	0	0	0	0	0	0	0	0	0	0
1700063D05Rik	#N/A	#N/A	#N/A	#N/A	#N/A	#N/A	#N/A	0.270467	0.950203	1	0	0	0	0	0	0	0.00596776	0	0.0251545	0	0	0.00622444
1700063H04Rik	#N/A	#N/A	#N/A	#N/A	#N/A	#N/A	#N/A	0.373901	0.953061	1	0	0.275543	0	0	0	0.0551085	0	0	0	0	0	0
1700063H06Rik	1	#N/A	#N/A	#N/A	#N/A	#N/A	1	1	1	1	0	0	0	0	0	0	0	0	0	0	0	0
1700063I16Rik	1	#N/A	#N/A	#N/A	#N/A	#N/A	1	1	1	1	0	0	0	0	0	0	0	0	0	0	0	0
1700063J08Rik	1.582	#N/A	#N/A	#N/A	#N/A	#N/A	1.582	0.479471	1	1	0.830426	0.651057	0.332294	0.946009	0	0.551957	0.550348	0	0.77325	0.765269	2.2771	0.873194
1700063O14Rik	1	#N/A	#N/A	#N/A	#N/A	#N/A	1	1	1	1	0	0	0	0	0	0	0	0	0	0	0	0
1700064H15Rik	-1.86178	0	0	#N/A	#N/A	#N/A	-1.86178	0.29475	0.953061	1	0.0167506	0.00984941	0.0502705	0.00954103	0.0535525	0.0279928	0.0249776	0.00957951	0.023396	0	0.0172244	0.0150355
1700064J06Rik	1	#N/A	#N/A	#N/A	#N/A	#N/A	1	1	1	1	0	0	0	0	0	0	0	0	0	0	0	0
1700064M15Rik	1	#N/A	#N/A	#N/A	#N/A	#N/A	1	1	1	1	0	0	0	0	0	0	0	0	0	0	0	0
1700065D16Rik	-1.18645	0	0	#N/A	#N/A	#N/A	-1.18645	0.690947	1	1	0.105578	0.12416	0.126741	0.180409	0.112513	0.12988	0	0.0603789	0.221195	0.0486471	0.217128	0.10947
1700065I16Rik	1	#N/A	#N/A	#N/A	#N/A	#N/A	1	1	1	1	0	0	0	0	0	0	0	0	0	0	0	0
1700065J11Rik	1	#N/A	#N/A	#N/A	#N/A	#N/A	1	1	1	1	0	0	0	0	0	0	0	0	0	0	0	0
1700065J18Rik	1	#N/A	#N/A	#N/A	#N/A	#N/A	1	1	1	1	0	0	0	0	0	0	0	0	0	0	0	0
1700065L07Rik	-12.2343	#N/A	#N/A	#N/A	#N/A	#N/A	-12.2343	0.0425736	0.408652	1	0	0.0211943	0.0108174	0.0102654	0.0144046	0.0113363	0	0	0	0	0.00463302	0.000926603
1700065O20Rik	-1.14595	#N/A	#N/A	#N/A	#N/A	#N/A	-1.14595	0.926074	1	1	0	0	0	0.0119385	0	0.0023877	0.010418	0	0	0	0	0.0020836
1700066B17Rik	1	#N/A	#N/A	#N/A	#N/A	#N/A	1	1	1	1	0	0	0	0	0	0	0	0	0	0	0	0
1700066B19Rik	-1.2345	0	0	#N/A	#N/A	#N/A	-1.2345	0.784225	1	1	0.061019	0.0195706	0.0399546	0.0126385	0.0295577	0.0325481	0	0.00634476	0.0232436	0.102239	0	0.0263655
1700066C05Rik	1	#N/A	#N/A	#N/A	#N/A	#N/A	1	1	1	1	0	0	0	0	0	0	0	0	0	0	0	0
1700066J03Rik	2.81971	#N/A	#N/A	#N/A	#N/A	#N/A	2.81971	0.413324	1	1	0	0	0.0670885	0	0	0.0134177	0.111113	0	0.0780577	0	0	0.037834
1700066M21Rik	-1.26346	-1.33927	-1.33927	0.0110209	0.0850495	1	-1.26346	0.0155179	0.264294	1	2.47595	2.3109	2.33534	3.02204	2.53387	2.53562	2.22692	1.84301	1.86634	2.2998	1.79835	2.00689
1700066N21Rik	#N/A	#N/A	#N/A	#N/A	#N/A	#N/A	#N/A	0.216724	0.850215	1	0	0	0	0	0	0	0	0	0	0.0019968	0.0044562	0.0012906
1700066O22Rik	#N/A	#N/A	#N/A	#N/A	#N/A	#N/A	#N/A	0.232764	0.879493	1	0	0	0	0	0	0	0	0.0119601	0	0	0.0322572	0.00884346
1700067G17Rik	-1.38037	0	0	#N/A	#N/A	#N/A	-1.38037	0.533208	1	1	0.0754437	0.0887222	0.0301887	0.0572963	0.0267997	0.0556901	0.0499988	0	0.105374	0.0463495	0	0.0403445
1700067K01Rik	-1.04558	-1.01257	-1.01257	0.929465	0.965289	1	-1.04558	0.790961	1	1	2.39246	2.42737	4.61775	2.67201	3.99937	3.22179	2.93794	2.95107	3.80025	3.11258	2.60484	3.08134
1700067P10Rik	1	#N/A	#N/A	#N/A	#N/A	#N/A	1	1	1	1	0	0	0	0	0	0	0	0	0	0	0	0
1700069B07Rik	1.96641	#N/A	#N/A	#N/A	#N/A	#N/A	1.96641	0.268473	0.947379	1	0	0	0.19605	0	0.174041	0.0740181	0.16235	0.186795	0.228105	0.1505	0	0.14555
1700069L16Rik	1.56724	#N/A	#N/A	#N/A	#N/A	#N/A	1.56724	0.771921	1	1	0	0.00557456	0	0	0	0.00111491	0	0	0	0.00873665	0	0.00174733
1700069P05Rik	1	#N/A	#N/A	#N/A	#N/A	#N/A	1	1	1	1	0	0	0	0	0	0	0	0	0	0	0	0
1700071G01Rik	1	#N/A	#N/A	#N/A	#N/A	#N/A	1	1	1	1	0	0	0	0	0	0	0	0	0	0	0	0
1700071M16Rik	1	#N/A	#N/A	#N/A	#N/A	#N/A	1	1	1	1	0	0	0	0	0	0	0	0	0	0	0	0
1700072B07Rik	1	#N/A	#N/A	#N/A	#N/A	#N/A	1	1	1	1	0	0	0	0	0	0	0	0	0	0	0	0
1700072G22Rik	#N/A	#N/A	#N/A	#N/A	#N/A	#N/A	#N/A	0.373901	0.953061	1	0	0	0	0	0	0	0	0	0	0.14132	0	0.0282639
1700072O05Rik	#N/A	#N/A	#N/A	#N/A	#N/A	#N/A	#N/A	0.373901	0.953061	1	0	0	0	0	0	0	0	0	0	0.0349628	0	0.00699257
1700074A21Rik	1	#N/A	#N/A	#N/A	#N/A	#N/A	1	1	1	1	0	0	0	0	0	0	0	0	0	0	0	0
1700074H08Rik	1	#N/A	#N/A	#N/A	#N/A	#N/A	1	1	1	1	0	0	0	0	0	0	0	0	0	0	0	0
1700080C20Rik	1	#N/A	#N/A	#N/A	#N/A	#N/A	1	1	1	1	0	0	0	0	0	0	0	0	0	0	0	0
1700080N15Rik	1	#N/A	#N/A	#N/A	#N/A	#N/A	1	1	1	1	0	0	0	0	0	0	0	0	0	0	0	0
1700081B01Rik	1	#N/A	#N/A	#N/A	#N/A	#N/A	1	1	1	1	0	0	0	0	0	0	0	0	0	0	0	0
1700081H04Rik	1	#N/A	#N/A	#N/A	#N/A	#N/A	1	1	1	1	0	0	0	0	0	0	0	0	0	0	0	0
1700081N11Rik	-1.44922	-1.49135	-1.49135	0.12386	0.299373	1	-1.44922	0.119783	0.661032	1	2.52126	3.48825	3.56075	3.54799	5.21567	3.66679	2.06407	1.86597	3.5215	3.82684	1.37254	2.53018
1700082M22Rik	-1.86546	#N/A	#N/A	#N/A	#N/A	#N/A	-1.86546	0.378054	0.959965	1	0.0274627	0	0.0109892	0.0417135	0.00975552	0.0179842	0	0.0209409	0	0.00843599	0.0188263	0.00964064
1700083H02Rik	1	#N/A	#N/A	#N/A	#N/A	#N/A	1	1	1	1	0	0	0	0	0	0	0	0	0	0	0	0
1700084C06Rik	-1.07267	-0.945077	-0.945077	0.70793	0.832613	1	-1.07267	0.739393	1	1	0.12975	0.275641	0.296442	0.214562	0.231941	0.229667	0.112341	0.225002	0.198763	0.327852	0.206586	0.214109
1700084D21Rik	1	#N/A	#N/A	#N/A	#N/A	#N/A	1	1	1	1	0	0	0	0	0	0	0	0	0	0	0	0
1700084E18Rik	1.70166	3.06883	3.06883	0.0165856	0.102342	1	1.70166	0.0330975	0.364975	1	1.07314	1.26202	1.15942	1.46701	1.48672	1.28966	1.60021	1.71841	2.99776	2.67014	1.98629	2.19456
1700084F23Rik	-1.40823	-0.898955	-0.898955	0.339318	0.538709	1	-1.40823	0.33513	0.953061	1	0.0315552	0.0593745	0.0757606	0.0359472	0.0201767	0.0445628	0.0125475	0.0360922	0.0176296	0.0465269	0.0454268	0.0316446
1700084M14Rik	1	#N/A	#N/A	#N/A	#N/A	#N/A	1	1	1	1	0	0	0	0	0	0	0	0	0	0	0	0
1700085C21Rik	1	#N/A	#N/A	#N/A	#N/A	#N/A	1	1	1	1	0	0	0	0	0	0	0	0	0	0	0	0
1700085D07Rik	1	#N/A	#N/A	#N/A	#N/A	#N/A	1	1	1	1	0	0	0	0	0	0	0	0	0	0	0	0
1700086D15Rik	1	#N/A	#N/A	#N/A	#N/A	#N/A	1	1	1	1	0	0	0	0	0	0	0	0	0	0	0	0
1700086O06Rik	-1.01593	-1.02458	-1.02458	0.894101	0.944528	1	-1.01593	0.908512	1	1	1.90111	2.61814	1.75668	2.70714	1.90602	2.17782	1.66608	1.70237	2.48063	2.7086	2.16066	2.14367
1700086P04Rik	-1.37438	-0.838131	-0.838131	0.456842	0.643178	1	-1.37438	0.302822	0.953061	1	0.097095	0.274042	0.349672	0.309706	0.475973	0.301298	0.13513	0.333166	0.27123	0.196849	0.159746	0.219224
1700087I21Rik	-1.18887	-0.926513	-0.926513	0.0525933	0.185233	1	-1.18887	0.0635847	0.491317	1	0.129579	0.117355	0.143037	0.105197	0.107933	0.12062	0.112527	0.103918	0.095694	0.100197	0.0949558	0.101458
1700087M22Rik	1	#N/A	#N/A	#N/A	#N/A	#N/A	1	1	1	1	0	0	0	0	0	0	0	0	0	0	0	0
1700088E04Rik	1.35476	1.16773	1.16773	0.00639797	0.0670639	1	1.35476	0.00552858	0.182354	1	5.5132	6.65019	6.09254	5.42945	7.56378	6.24983	9.43746	8.14756	8.25815	9.36592	7.12616	8.46705
1700092C02Rik	1	#N/A	#N/A	#N/A	#N/A	#N/A	1	1	1	1	0	0	0	0	0	0	0	0	0	0	0	0
1700092C10Rik	-1.16743	#N/A	#N/A	#N/A	#N/A	#N/A	-1.16743	0.916185	1	1	0	0	0.0260715	0	0	0.0052143	0	0	0	0	0.0223324	0.00446649
1700092C17Rik	1.1574	#N/A	#N/A	#N/A	#N/A	#N/A	1.1574	0.872885	1	1	0.0243803	0	0	0	0.0259816	0.0100724	0.0242363	0	0.0340525	0	0	0.0116578
1700092E16Rik	1	#N/A	#N/A	#N/A	#N/A	#N/A	1	1	1	1	0	0	0	0	0	0	0	0	0	0	0	0
1700092E19Rik	#N/A	#N/A	#N/A	#N/A	#N/A	#N/A	#N/A	0.373901	0.953061	1	0	0	0	0	0.00558582	0.00111716	0	0	0	0	0	0
1700092K14Rik	1	#N/A	#N/A	#N/A	#N/A	#N/A	1	1	1	1	0	0	0	0	0	0	0	0	0	0	0	0
1700092M07Rik	1.89073	#N/A	#N/A	#N/A	#N/A	#N/A	1.89073	0.375158	0.955028	1	0	0	0	0.34389	0.643403	0.197459	0.300091	0	0.421634	0.834565	0.310412	0.373341
1700093J21Rik	1.02027	-0.922381	-0.922381	0.735305	0.850934	1	1.02027	0.942208	1	1	0.26378	0.394808	0.316653	0.300494	0.35777	0.326701	0.262222	0.137139	0.401921	0.618757	0.246582	0.333324
1700093K21Rik	4.62927	0	0	#N/A	#N/A	#N/A	4.62927	0.00129038	0.121141	1	0	0.0364108	0.14867	0.0705416	0.032995	0.0577235	0.338565	0.247891	0.216223	0.342386	0.191023	0.267217
1700093P08Rik	1	#N/A	#N/A	#N/A	#N/A	#N/A	1	1	1	1	0	0	0	0	0	0	0	0	0	0	0	0
1700094J05Rik	-3.23004	#N/A	#N/A	#N/A	#N/A	#N/A	-3.23004	0.387564	0.975275	1	0.0245501	0.245404	0	0	0.0654064	0.067072	0	0	0.0685793	0.0226238	0.0126222	0.0207651
1700094M23Rik	1.26878	#N/A	#N/A	#N/A	#N/A	#N/A	1.26878	0.741283	1	1	0.015268	0	0.00916421	0.00869655	0.0162709	0.00987993	0.0379446	0	0.0106626	0.0140701	0	0.0125355
1700094M24Rik	1	#N/A	#N/A	#N/A	#N/A	#N/A	1	1	1	1	0	0	0	0	0	0	0	0	0	0	0	0
1700095A13Rik	#N/A	#N/A	#N/A	#N/A	#N/A	#N/A	#N/A	0.0889277	0.570636	1	0	0.00553487	0.0112998	0.0107232	0	0.00551157	0	0	0	0	0	0
1700095A21Rik	-1.75073	0	0	#N/A	#N/A	#N/A	-1.75073	0.14524	0.729337	1	0.0385652	0.012958	0.0330682	0.0313807	0.0176136	0.0267171	0.0219072	0.0126029	0	0.0304623	0.0113303	0.0152605
1700095B10Rik	#N/A	#N/A	#N/A	#N/A	#N/A	#N/A	#N/A	0.373901	0.953061	1	0	0	0.043779	0	0	0.0087558	0	0	0	0	0	0
1700095J03Rik	#N/A	#N/A	#N/A	#N/A	#N/A	#N/A	#N/A	0.373901	0.953061	1	0	0	0	0	0	0	0	0	0	0.0449776	0	0.00899553
1700095J07Rik	1.85115	#N/A	#N/A	#N/A	#N/A	#N/A	1.85115	0.526534	1	1	0	0.0132727	0.0338713	0	0.00601378	0.0106316	0.0224392	0.012909	0.0630551	0	0	0.0196807
1700095J12Rik	1	#N/A	#N/A	#N/A	#N/A	#N/A	1	1	1	1	0	0	0	0	0	0	0	0	0	0	0	0
1700095K22Rik	1	#N/A	#N/A	#N/A	#N/A	#N/A	1	1	1	1	0	0	0	0	0	0	0	0	0	0	0	0
1700096J18Rik	-2.09909	#N/A	#N/A	#N/A	#N/A	#N/A	-2.09909	0.658877	1	1	0	0	0.054041	0	0	0.0108082	0	0.025745	0	0	0	0.005149
1700096K18Rik	1.10579	1.06213	1.06213	0.193302	0.387728	1	1.10579	0.19418	0.815569	1	4.4297	6.20161	5.44422	4.9261	5.50743	5.30181	5.55685	5.54913	6.18706	6.70637	5.31415	5.86271
1700097M23Rik	1	#N/A	#N/A	#N/A	#N/A	#N/A	1	1	1	1	0	0	0	0	0	0	0	0	0	0	0	0
1700097N02Rik	1	#N/A	#N/A	#N/A	#N/A	#N/A	1	1	1	1	0	0	0	0	0	0	0	0	0	0	0	0
1700099I09Rik	5.98107	#N/A	#N/A	#N/A	#N/A	#N/A	5.98107	0.317934	0.953061	1	0	0	0	0.106392	0	0.0212785	0.464209	0	0	0.172131	0	0.127268
1700100I10Rik	1	#N/A	#N/A	#N/A	#N/A	#N/A	1	1	1	1	0	0	0	0	0	0	0	0	0	0	0	0
1700100L14Rik	1	#N/A	#N/A	#N/A	#N/A	#N/A	1	1	1	1	0	0	0	0	0	0	0	0	0	0	0	0
1700101I11Rik	-1.12453	-1.10161	-1.10161	0.339006	0.538503	1	-1.12453	0.472538	1	1	6.14719	5.30136	5.41154	5.60223	5.06607	5.50568	4.97019	4.12487	7.67009	3.24786	4.46688	4.89598
1700101I19Rik	1	#N/A	#N/A	#N/A	#N/A	#N/A	1	1	1	1	0	0	0	0	0	0	0	0	0	0	0	0
1700101O22Rik	1	#N/A	#N/A	#N/A	#N/A	#N/A	1	1	1	1	0	0	0	0	0	0	0	0	0	0	0	0
1700102F20Rik	1	#N/A	#N/A	#N/A	#N/A	#N/A	1	1	1	1	0	0	0	0	0	0	0	0	0	0	0	0
1700102H20Rik	1.22601	1.76141	1.76141	0.27861	0.478369	1	1.22601	0.258128	0.928041	1	1.47701	0.830724	1.46471	1.46312	1.36871	1.32085	2.04283	1.10176	1.43511	2.13045	1.38672	1.61937
1700102P08Rik	1.00459	-0.967631	-0.967631	0.792561	0.886306	1	1.00459	0.984126	1	1	0.0761262	0.099472	0.0507696	0.0867218	0.0991544	0.0824488	0.0252255	0.116095	0.0826989	0.0857428	0.104372	0.082827
1700104B16Rik	-1.21647	#N/A	#N/A	#N/A	#N/A	#N/A	-1.21647	0.811645	1	1	0.119247	0.420706	0.14315	0	0	0.136621	0.118543	0	0.333111	0.109891	0	0.112309
1700104L18Rik	1	#N/A	#N/A	#N/A	#N/A	#N/A	1	1	1	1	0	0	0	0	0	0	0	0	0	0	0	0
1700105G05Rik	1	#N/A	#N/A	#N/A	#N/A	#N/A	1	1	1	1	0	0	0	0	0	0	0	0	0	0	0	0
1700105P06Rik	1.06925	#N/A	#N/A	#N/A	#N/A	#N/A	1.06925	0.897813	1	1	0.16705	0.196452	0.601604	0	0.534067	0.299834	0	0.573205	0.233323	0.538801	0.257662	0.320598
1700106O07Rik	1	#N/A	#N/A	#N/A	#N/A	#N/A	1	1	1	1	0	0	0	0	0	0	0	0	0	0	0	0
1700108F19Rik	-1.07921	-0.931833	-0.931833	0.560759	0.727235	1	-1.07921	0.77192	1	1	0.107941	0.0634697	0.0777465	0.0614825	0.0690185	0.0759317	0.118034	0.0617304	0.0603055	0.0895247	0.0221988	0.0703587
1700108J01Rik	1	#N/A	#N/A	#N/A	#N/A	#N/A	1	1	1	1	0	0	0	0	0	0	0	0	0	0	0	0
1700108N06Rik	1	#N/A	#N/A	#N/A	#N/A	#N/A	1	1	1	1	0	0	0	0	0	0	0	0	0	0	0	0
1700108N11Rik	1.3431	#N/A	#N/A	#N/A	#N/A	#N/A	1.3431	0.644995	1	1	0	0.305407	0.467631	0	0.276756	0.209959	0.387247	0	0.54409	0.478644	0	0.281996
1700109G14Rik	-1.3204	0	0	#N/A	#N/A	#N/A	-1.3204	0.620212	1	1	0.00609337	0.00716584	0.0146295	0.00694148	0.032468	0.0134596	0.00605739	0.013939	0.00851076	0.0224611	0	0.0101936
1700109G15Rik	1	#N/A	#N/A	#N/A	#N/A	#N/A	1	1	1	1	0	0	0	0	0	0	0	0	0	0	0	0
1700109H08Rik	3.7022	-16.7695	-16.7695	0.00200739	0.0425796	1	3.7022	0.0116534	0.236961	1	0.851222	0.761356	1.33848	0.928727	0.868803	0.949717	4.6362	4.73093	3.90167	2.26492	2.04647	3.51604
1700109I08Rik	#N/A	#N/A	#N/A	#N/A	#N/A	#N/A	#N/A	0.373901	0.953061	1	0	0	0	0	0.00551532	0.00110306	0	0	0	0	0	0
1700109K24Rik	1	#N/A	#N/A	#N/A	#N/A	#N/A	1	1	1	1	0	0	0	0	0	0	0	0	0	0	0	0
1700110C19Rik	-1.52195	-0.734041	-0.734041	0.126923	0.303238	1	-1.52195	0.111323	0.636323	1	0.211497	0.191325	0.351542	0.315069	0.225389	0.258964	0.113211	0.0744328	0.27268	0.239881	0.150563	0.170153
1700110I01Rik	-2.48193	#N/A	#N/A	#N/A	#N/A	#N/A	-2.48193	0.486124	1	1	0	0	0.0084653	0	0.00375749	0.00244456	0	0	0.00492471	0	0	0.000984941
1700110I07Rik	1	#N/A	#N/A	#N/A	#N/A	#N/A	1	1	1	1	0	0	0	0	0	0	0	0	0	0	0	0
1700110K17Rik	1	#N/A	#N/A	#N/A	#N/A	#N/A	1	1	1	1	0	0	0	0	0	0	0	0	0	0	0	0
1700111E14Rik	1.09738	0.971194	0.971194	0.514145	0.69048	1	1.09738	0.569733	1	1	0.0283187	0.0222019	0.0226634	0.0179223	0.0368851	0.0255983	0.0281515	0.0215936	0.0351585	0.0231971	0.0323552	0.0280912
1700111N16Rik	3.35166	#N/A	#N/A	#N/A	#N/A	#N/A	3.35166	0.113531	0.642266	1	0	0.000841425	0	0.000815081	0	0.000331301	0.00142254	0	0.0019987	0.000659356	0.00147146	0.00111041
1700112D23Rik	1.08995	0.925187	0.925187	0.596584	0.754211	1	1.08995	0.631621	1	1	0.289129	0.188388	0.316597	0.160235	0.339349	0.25874	0.234987	0.308356	0.316518	0.192632	0.357572	0.282013
1700112H15Rik	#N/A	#N/A	#N/A	#N/A	#N/A	#N/A	#N/A	0.243761	0.901731	1	0	0.00604143	0.018501	0	0	0.00490848	0	0	0	0	0	0
1700112J05Rik	-3.25159	0	0	#N/A	#N/A	#N/A	-3.25159	0.0384511	0.388684	1	0.148226	0.0435786	0.237249	0.140714	0.144798	0.142913	0.0859545	0.0423844	0.0345051	0.0569149	0	0.0439518
1700112J16Rik	-1.16981	-0.947427	-0.947427	0.495584	0.673875	1	-1.16981	0.387116	0.974569	1	0.049857	0.0879482	0.119701	0.104127	0.106264	0.0935794	0.0660835	0.0665297	0.104455	0.0689178	0.0939899	0.0799951
1700112K13Rik	1	#N/A	#N/A	#N/A	#N/A	#N/A	1	1	1	1	0	0	0	0	0	0	0	0	0	0	0	0
1700112L15Rik	1	#N/A	#N/A	#N/A	#N/A	#N/A	1	1	1	1	0	0	0	0	0	0	0	0	0	0	0	0
1700112M02Rik	-1.87916	-0.774461	-0.774461	0.0742336	0.225085	1	-1.87916	0.0336575	0.367886	1	0.0612903	0.0576622	0.051503	0.0809923	0.0744602	0.0651816	0.0536169	0.053278	0.0393786	0.0158148	0.0113443	0.0346865
1700113A16Rik	-1.58028	-1.8429	-1.8429	0.0643198	0.20762	1	-1.58028	0.0397512	0.395238	1	2.60502	3.58373	2.92067	3.30355	3.43087	3.16877	1.93001	2.08007	0.926785	1.87973	3.20938	2.0052
1700113B09Rik	-3.8388	-0.234181	-0.234181	0.00280688	0.0488889	1	-3.8388	0.00400377	0.166584	1	0.660436	0.422943	0.902713	0.774706	0.599288	0.672017	0.18201	0.26177	0.0821982	0.235011	0.114307	0.175059
1700113B19Rik	1	#N/A	#N/A	#N/A	#N/A	#N/A	1	1	1	1	0	0	0	0	0	0	0	0	0	0	0	0
1700113H08Rik	1.69063	#N/A	#N/A	#N/A	#N/A	#N/A	1.69063	0.739567	1	1	0	0.0010452	0	0	0	0.000209041	0.00176705	0	0	0	0	0.000353411
1700116B05Rik	#N/A	#N/A	#N/A	#N/A	#N/A	#N/A	#N/A	0.373901	0.953061	1	0	0	0	0	0.239274	0.0478549	0	0	0	0	0	0
1700116H05Rik	1.88027	#N/A	#N/A	#N/A	#N/A	#N/A	1.88027	0.484746	1	1	0.0123841	0.0291275	0	0	0	0.00830231	0	0.0424939	0	0.0228248	0.0127343	0.0156106
1700119H24Rik	-2.01853	0	0	#N/A	#N/A	#N/A	-2.01853	0.0862978	0.562802	1	0.926464	0.881998	0.476645	0.251289	0.940302	0.69534	0.526282	0	0.431338	0.447214	0.317556	0.344478
1700119I11Rik	1	#N/A	#N/A	#N/A	#N/A	#N/A	1	1	1	1	0	0	0	0	0	0	0	0	0	0	0	0
1700120B22Rik	-1.68395	#N/A	#N/A	#N/A	#N/A	#N/A	-1.68395	0.741204	1	1	0	0.332123	0	0	0	0.0664246	0	0	0.197229	0	0	0.0394457
1700120C14Rik	1.00845	0.99295	0.99295	0.97069	0.986014	1	1.00845	0.978943	1	1	0.167611	0.253429	0.201208	0.0545542	0.127586	0.160877	0.107114	0.0684678	0.150497	0.275821	0.209284	0.162237
1700120C18Rik	1	#N/A	#N/A	#N/A	#N/A	#N/A	1	1	1	1	0	0	0	0	0	0	0	0	0	0	0	0
1700120E14Rik	1	#N/A	#N/A	#N/A	#N/A	#N/A	1	1	1	1	0	0	0	0	0	0	0	0	0	0	0	0
1700120G07Rik	2.38392	#N/A	#N/A	#N/A	#N/A	#N/A	2.38392	0.468133	1	1	0	0	0	0	0.0385526	0.00771052	0	0.0413779	0.0505285	0	0	0.0183813
1700120G11Rik	-1.61058	#N/A	#N/A	#N/A	#N/A	#N/A	-1.61058	0.545075	1	1	0.0085409	0.0200883	0	0.029189	0	0.0115636	0.00849047	0.0195378	0	0.00787077	0	0.00717981
1700120K04Rik	1	#N/A	#N/A	#N/A	#N/A	#N/A	1	1	1	1	0	0	0	0	0	0	0	0	0	0	0	0
1700120O09Rik	1	#N/A	#N/A	#N/A	#N/A	#N/A	1	1	1	1	0	0	0	0	0	0	0	0	0	0	0	0
1700121C08Rik	1.75085	#N/A	#N/A	#N/A	#N/A	#N/A	1.75085	0.611106	1	1	0.0118455	0.0139304	0	0	0.00631177	0.00641753	0	0.0135487	0	0	0.0426319	0.0112361
1700121L03Rik	#N/A	#N/A	#N/A	#N/A	#N/A	#N/A	#N/A	0.373901	0.953061	1	0	0.0251384	0	0	0	0.00502768	0	0	0	0	0	0
1700121L16Rik	#N/A	#N/A	#N/A	#N/A	#N/A	#N/A	#N/A	0.373901	0.953061	1	0	0	0	0.00680281	0	0.00136056	0	0	0	0	0	0
1700121N20Rik	1	#N/A	#N/A	#N/A	#N/A	#N/A	1	1	1	1	0	0	0	0	0	0	0	0	0	0	0	0
1700122C19Rik	1	#N/A	#N/A	#N/A	#N/A	#N/A	1	1	1	1	0	0	0	0	0	0	0	0	0	0	0	0
1700122D07Rik	1	#N/A	#N/A	#N/A	#N/A	#N/A	1	1	1	1	0	0	0	0	0	0	0	0	0	0	0	0
1700122E12Rik	-1.06496	0	0	#N/A	#N/A	#N/A	-1.06496	0.924248	1	1	0.374638	0.146859	0.149911	0.569043	0.266164	0.301323	0	0.285669	0	0.230162	0.898881	0.282942
1700122H20Rik	1.94139	0	0	#N/A	#N/A	#N/A	1.94139	0.186775	0.802735	1	0.0796082	0.187239	0.0955653	0	0.197953	0.112073	0.395691	0.303514	0.111191	0.195632	0.0818599	0.217577
1700122O11Rik	#N/A	#N/A	#N/A	#N/A	#N/A	#N/A	#N/A	0.373901	0.953061	1	0	0	0.118845	0	0	0.023769	0	0	0	0	0	0
1700123J17Rik	1.61821	0.824598	0.824598	0.106048	0.27505	1	1.61821	0.180216	0.793803	1	0.0894851	0.0375839	0.061384	0.10194	0.0408697	0.0662526	0.196976	0.0950405	0.0892757	0.082464	0.0722984	0.107211
1700123K08Rik	#N/A	#N/A	#N/A	#N/A	#N/A	#N/A	#N/A	0.373901	0.953061	1	0	0	0	0	0.0568828	0.0113766	0	0	0	0	0	0
1700123L14Rik	#N/A	#N/A	#N/A	#N/A	#N/A	#N/A	#N/A	0.185784	0.800817	1	0	0	0	0	0	0	0.0872618	0	0.122605	0	0	0.0419733
1700123M08Rik	-1.06897	-0.984744	-0.984744	0.834476	0.910166	1	-1.06897	0.754201	1	1	0.032757	0.0449428	0.0589845	0.0559745	0.0232724	0.0431862	0.0434181	0.0374668	0.0533779	0.0452803	0.0224557	0.0403998
1700123O12Rik	1.76694	0.917065	0.917065	0.123423	0.298659	1	1.76694	0.1766	0.793803	1	0.000964933	0.00170215	0.00289587	0.00164886	0.00102831	0.00164802	0.00335732	0.00165551	0.00539098	0.00266767	0.00148834	0.00291196
1700123O20Rik	1.11814	1.03904	1.03904	0.24223	0.44081	1	1.11814	0.247912	0.909516	1	15.4504	14.5039	17.6119	14.3586	18.5956	16.1041	15.1571	15.8117	18.3145	18.7656	21.9845	18.0067
1700123O21Rik	#N/A	#N/A	#N/A	#N/A	#N/A	#N/A	#N/A	0.373901	0.953061	1	0	0.0078711	0	0	0	0.00157422	0	0	0	0	0	0
1700124L16Rik	2.70024	0	0	#N/A	#N/A	#N/A	2.70024	0.0782705	0.535723	1	0.138155	0.324942	0	0.314768	0.147229	0.185019	0.412017	0.790094	0.771857	0.381945	0.142062	0.499595
1700124M09Rik	1	#N/A	#N/A	#N/A	#N/A	#N/A	1	1	1	1	0	0	0	0	0	0	0	0	0	0	0	0
1700125G02Rik	1	#N/A	#N/A	#N/A	#N/A	#N/A	1	1	1	1	0	0	0	0	0	0	0	0	0	0	0	0
1700125G22Rik	-7.96013	#N/A	#N/A	#N/A	#N/A	#N/A	-7.96013	0.0764016	0.529944	1	0	0.0602347	0.122973	0.0583488	0.163752	0.0810617	0.0509173	0	0	0	0	0.0101835
1700125H03Rik	11.9484	#N/A	#N/A	#N/A	#N/A	#N/A	11.9484	0.218923	0.853579	1	0	0	0	0	0.0224577	0.00449153	0	0.0723104	0.176603	0.0194201	0	0.0536667
1700125H20Rik	2.90293	#N/A	#N/A	#N/A	#N/A	#N/A	2.90293	0.26105	0.932466	1	0	0	0	0	0.0152136	0.00304272	0	0.0163285	0	0.0131558	0.0146797	0.00883281
1700126A01Rik	1	#N/A	#N/A	#N/A	#N/A	#N/A	1	1	1	1	0	0	0	0	0	0	0	0	0	0	0	0
1700126G02Rik	-1.00033	1.01409	1.01409	0.846496	0.916082	1	-1.00033	0.998239	1	1	11.2498	8.82287	11.6686	5.96783	13.8551	10.3128	9.89092	8.82603	11.4295	11.9951	9.40537	10.3094
1700126H18Rik	-1.28348	#N/A	#N/A	#N/A	#N/A	#N/A	-1.28348	0.679375	1	1	0.0496084	0	0	0.049449	0.0330417	0.0264198	0.0184933	0.0283705	0.0433057	0	0.0127529	0.0205845
1700127F24Rik	1	#N/A	#N/A	#N/A	#N/A	#N/A	1	1	1	1	0	0	0	0	0	0	0	0	0	0	0	0
1700128A07Rik	9.74232	0	0	#N/A	#N/A	#N/A	9.74232	0.0475722	0.429659	1	0.00663536	0.0130054	0.00265513	0.00251963	0	0.0049631	0.0175898	0.0202384	0.037071	0.0713386	0.0955224	0.048352
1700128E19Rik	1	#N/A	#N/A	#N/A	#N/A	#N/A	1	1	1	1	0	0	0	0	0	0	0	0	0	0	0	0
1700128I11Rik	1	#N/A	#N/A	#N/A	#N/A	#N/A	1	1	1	1	0	0	0	0	0	0	0	0	0	0	0	0
1700129C05Rik	1	#N/A	#N/A	#N/A	#N/A	#N/A	1	1	1	1	0	0	0	0	0	0	0	0	0	0	0	0
1700129L04Rik	#N/A	#N/A	#N/A	#N/A	#N/A	#N/A	#N/A	0.181087	0.793803	1	0	0	0	0	0	0	0	0.00811377	0	0.00653723	0	0.0029302
1810006J02Rik	-2.0781	0	0	#N/A	#N/A	#N/A	-2.0781	0.138557	0.711005	1	0.0413431	0.0243099	0.0496302	0.0470975	0.0220293	0.036882	0.0308242	0.0472874	0	0	0.0106281	0.017748
1810007C17Rik	1	#N/A	#N/A	#N/A	#N/A	#N/A	1	1	1	1	0	0	0	0	0	0	0	0	0	0	0	0
1810007D17Rik	#N/A	#N/A	#N/A	#N/A	#N/A	#N/A	#N/A	0.373901	0.953061	1	0	0.00769873	0	0	0	0.00153975	0	0	0	0	0	0
1810008B01Rik	#N/A	#N/A	#N/A	#N/A	#N/A	#N/A	#N/A	0.281792	0.953061	1	0	0	0	0	0	0	0	0.127472	0.622646	0	0	0.150024
1810008I18Rik	#N/A	#N/A	#N/A	#N/A	#N/A	#N/A	#N/A	0.373901	0.953061	1	0	0	0	0	0.034749	0.00694979	0	0	0	0	0	0
1810009A15Rik	-1.02224	-1.00587	-1.00587	0.763974	0.870125	1	-1.02224	0.743811	1	1	24.8658	32.3533	26.5838	25.7438	24.566	26.8225	25.3952	24.5509	28.0801	28.7654	24.4034	26.239
1810009J06Rik	1	#N/A	#N/A	#N/A	#N/A	#N/A	1	1	1	1	0	0	0	0	0	0	0	0	0	0	0	0
1810010H24Rik	1.51355	10.804	10.804	0.10259	0.269287	1	1.51355	0.135502	0.703743	1	0.998091	1.28735	1.1595	0.586845	1.40676	1.08771	1.28026	1.21525	1.16921	2.01758	2.54925	1.64631
1810010K12Rik	1	#N/A	#N/A	#N/A	#N/A	#N/A	1	1	1	1	0	0	0	0	0	0	0	0	0	0	0	0
1810012K08Rik	1	#N/A	#N/A	#N/A	#N/A	#N/A	1	1	1	1	0	0	0	0	0	0	0	0	0	0	0	0
1810012K16Rik	1.10565	-0.868178	-0.868178	0.843236	0.914354	1	1.10565	0.763956	1	1	0.700237	0.411741	0.840597	0.598275	0.559673	0.622105	1.21818	0.200229	0.978038	0.322648	0.720043	0.687827
1810013D15Rik	-1.13066	#N/A	#N/A	#N/A	#N/A	#N/A	-1.13066	0.843666	1	1	0.0233483	0.0823733	0	0.0265981	0.0373229	0.0339285	0.0464209	0	0.0163056	0.0753074	0.0120044	0.0300077
1810013L24Rik	-1.01695	-1.01612	-1.01612	0.787561	0.88357	1	-1.01695	0.86219	1	1	4.87887	5.1244	5.62689	4.50332	5.66993	5.16068	4.25769	4.24156	4.82287	5.72673	6.32443	5.07465
1810014B01Rik	-1.28832	-1.06626	-1.06626	0.0552846	0.190037	1	-1.28832	0.0545764	0.458025	1	50.7429	63.928	63.2936	78.5042	55.9065	62.475	53.2183	56.6595	52.6017	35.2995	44.6877	48.4933
1810014P07Rik	1	#N/A	#N/A	#N/A	#N/A	#N/A	1	1	1	1	0	0	0	0	0	0	0	0	0	0	0	0
1810017P11Rik	-1.67583	-1.84506	-1.84506	0.142517	0.324723	1	-1.67583	0.369643	0.953061	1	6.04613	9.37265	8.24779	20.0368	8.20051	10.3808	1.36601	2.20037	1.15156	19.7544	6.49974	6.19441
1810018F18Rik	1	#N/A	#N/A	#N/A	#N/A	#N/A	1	1	1	1	0	0	0	0	0	0	0	0	0	0	0	0
1810019D21Rik	1.11889	1.03682	1.03682	0.438419	0.627826	1	1.11889	0.454346	1	1	15.6285	20.8585	25.1433	28.768	24.8116	23.042	22.1881	22.8556	26.0536	35.9424	21.8673	25.7814
1810019N24Rik	-1.51815	-0.841046	-0.841046	0.293137	0.493577	1	-1.51815	0.413071	1	1	0.0463439	0.122627	0.0278167	0.105589	0.0370409	0.0678833	0.0115176	0.0265036	0.0323648	0.117446	0.035741	0.0447146
1810020O05Rik	-1.05519	0	0	#N/A	#N/A	#N/A	-1.05519	0.920773	1	1	0.0129926	0	0.0272946	0.0185013	0.020769	0.0159115	0.00645795	0.00371518	0.00453678	0.0239464	0.0367403	0.0150793
1810021B22Rik	-1.254	-2.18534	-2.18534	0.212289	0.408317	1	-1.254	0.236409	0.887459	1	1.13235	1.2936	1.7477	1.28995	2.20657	1.53403	1.15782	0.999119	0.948944	1.58016	1.43052	1.22331
1810024B03Rik	1.01331	0.977769	0.977769	0.887605	0.940724	1	1.01331	0.897232	1	1	0.419644	0.567529	0.428196	0.613501	0.529195	0.511613	0.535363	0.391984	0.566589	0.515624	0.582543	0.518421
1810028F09Rik	1	#N/A	#N/A	#N/A	#N/A	#N/A	1	1	1	1	0	0	0	0	0	0	0	0	0	0	0	0
1810030O07Rik	-1.0811	-1.10147	-1.10147	0.314372	0.514563	1	-1.0811	0.30948	0.953061	1	2.23621	2.46664	2.5179	2.00822	2.64401	2.3746	2.27169	1.82962	2.23424	2.55714	2.08966	2.19647
1810034E14Rik	-4.00256	0	0	#N/A	#N/A	#N/A	-4.00256	0.000212821	0.0697651	1	1.56549	1.03315	1.61761	1.58774	1.67535	1.49587	0.709175	0.407979	0.562784	0.188702	0	0.373728
1810035K13Rik	1	#N/A	#N/A	#N/A	#N/A	#N/A	1	1	1	1	0	0	0	0	0	0	0	0	0	0	0	0
1810037I17Rik	-1.1674	-1.04151	-1.04151	0.0775605	0.230778	1	-1.1674	0.0618603	0.485447	1	50.6789	56.5959	56.9362	47.4201	58.5426	54.0347	49.3797	37.3457	53.0613	43.3514	48.2934	46.2863
1810041H14Rik	-1.2753	-1.80384	-1.80384	0.191682	0.386157	1	-1.2753	0.215629	0.849229	1	1.59853	1.37858	2.43066	1.51751	2.21458	1.82797	1.32424	2.13309	1.63731	1.03117	1.04103	1.43337
1810044D09Rik	1.08095	1.01412	1.01412	0.771794	0.87431	1	1.08095	0.600645	1	1	20.1333	22.1279	21.6843	24.2217	21.4557	21.9246	22.072	14.6347	20.762	31.0383	29.99	23.6994
1810044K17Rik	#N/A	#N/A	#N/A	#N/A	#N/A	#N/A	#N/A	0.178813	0.793803	1	0	0	0.222601	0	0.197611	0.0840424	0	0	0	0	0	0
1810049I09Rik	1	#N/A	#N/A	#N/A	#N/A	#N/A	1	1	1	1	0	0	0	0	0	0	0	0	0	0	0	0
1810049J17Rik	1.32523	1.12012	1.12012	0.417707	0.608861	1	1.32523	0.412485	1	1	10.6218	8.58775	8.76622	5.67196	21.224	10.9743	16.4985	18.2235	23.1808	7.64717	7.1677	14.5435
1810053B23Rik	#N/A	#N/A	#N/A	#N/A	#N/A	#N/A	#N/A	0.373901	0.953061	1	0.00634603	0	0	0	0	0.00126921	0	0	0	0	0	0
1810055G02Rik	-1.01098	0.948849	0.948849	0.793962	0.887215	1	-1.01098	0.97196	1	1	0.207902	0.244494	0.441557	0.091092	0.153386	0.227686	0.238471	0.29267	0.134022	0.280016	0.180893	0.225214
1810058I24Rik	1.08624	1.03073	1.03073	0.0560237	0.191798	1	1.08624	0.0604066	0.479694	1	13.7328	15.0854	13.8539	14.2103	14.8157	14.3396	16.1824	14.5426	15.7635	14.6103	16.7826	15.5763
1810058N15Rik	1.51461	5.04879	5.04879	0.158015	0.344473	1	1.51461	0.137252	0.708169	1	1.51405	0.890267	1.94736	0.492796	1.383	1.2455	2.25767	1.23696	1.81261	2.79052	1.33447	1.88644
1810059C17Rik	2.1157	0	0	#N/A	#N/A	#N/A	2.1157	0.171625	0.793803	1	0	0.372455	0.152078	0.649429	0.47252	0.329296	0.251873	0.507148	0.707774	0.583725	1.43295	0.696694
1810059H22Rik	-1.91589	-1.7621	-1.7621	0.00126374	0.0357505	1	-1.91589	0.000411531	0.0796377	1	4.21425	4.22911	4.12588	5.34491	5.17968	4.61876	2.55086	3.00993	2.41986	2.33016	1.74301	2.41076
1810062G17Rik	1.09123	0.951504	0.951504	0.858744	0.923049	1	1.09123	0.847844	1	1	0.0723017	0.255082	0.115726	0.16473	0.462304	0.214029	0.119791	0.358355	0.437604	0.177677	0.0743467	0.233555
1810062O18Rik	1.49857	5.58082	5.58082	0.0158307	0.100449	1	1.49857	0.0366058	0.381872	1	1.0282	0.945354	1.37644	0.873162	1.32817	1.11026	1.43099	1.32572	1.51445	1.78595	2.26195	1.66381
1810063I02Rik	2.28704	0	0	#N/A	#N/A	#N/A	2.28704	0.0210363	0.301911	1	3.52984	1.3837	1.41246	2.68076	0	1.80135	3.509	4.93455	4.38241	2.53002	5.24287	4.11977
1810064F22Rik	1.10286	-0.997724	-0.997724	0.982102	0.991257	1	1.10286	0.760685	1	1	0.0181503	0.0426897	0.0217885	0.0310148	0.0386849	0.0304656	0.0270647	0.01038	0.025351	0.0585417	0.0466592	0.0335993
1810065E05Rik	-2.91748	#N/A	#N/A	#N/A	#N/A	#N/A	-2.91748	0.566946	1	1	0.0936214	0	0	0	0	0.0187243	0	0	0	0	0.0320898	0.00641796
1810073O08Rik	-4.62935	#N/A	#N/A	#N/A	#N/A	#N/A	-4.62935	0.183952	0.799309	1	0.0835705	0	0.050161	0	0.0445298	0.0356523	0	0	0	0.0385067	0	0.00770135
2010001A14Rik	-1.12072	-1.0757	-1.0757	0.192964	0.387465	1	-1.12072	0.185004	0.800817	1	4.96417	5.32632	5.16056	5.88831	6.16284	5.50044	4.62961	4.91696	3.85993	5.42358	5.70976	4.90797
2010001K21Rik	-1.23324	-0.929611	-0.929611	0.392256	0.588036	1	-1.23324	0.363264	0.953061	1	0.0833221	0.0749315	0.0823725	0.0446679	0.125358	0.0821303	0.0779578	0.0616661	0.0479203	0.0496841	0.0957587	0.0665974
2010001M07Rik	1	#N/A	#N/A	#N/A	#N/A	#N/A	1	1	1	1	0	0	0	0	0	0	0	0	0	0	0	0
2010003K11Rik	6.57455	2.03493	2.03493	0.0145995	0.0966025	1	6.57455	0.0668902	0.501891	1	4.01311	4.11696	5.74002	6.4198	4.2767	4.91332	8.82763	12.7937	23.4941	53.2703	63.1284	32.3028
2010007H06Rik	-1.01771	-0.827876	-0.827876	0.625734	0.775397	1	-1.01771	0.972391	1	1	0.24222	0.379802	0.193848	0.122637	0.516258	0.290953	0.214035	0.184697	0.0375904	0.744049	0.249071	0.285888
2010008C14Rik	#N/A	0	0	#N/A	#N/A	#N/A	#N/A	0.0297057	0.348913	1	0.258604	0.608239	0.931319	0.294597	1.37795	0.694141	0	0	0	0	0	0
2010009K17Rik	-1.006	-1.00863	-1.00863	0.952264	0.978262	1	-1.006	0.949171	1	1	1.5957	1.97753	2.31928	1.77704	1.78439	1.89079	1.70009	1.67781	1.76901	1.9255	2.32513	1.87951
2010013B24Rik	-1.33748	#N/A	#N/A	#N/A	#N/A	#N/A	-1.33748	0.754885	1	1	0.02644	0	0.0317398	0.12048	0	0.035732	0	0.0604831	0	0.0730964	0	0.0267159
2010016I18Rik	#N/A	#N/A	#N/A	#N/A	#N/A	#N/A	#N/A	0.236871	0.888337	1	0	0.412789	0	0.0444294	0.0831253	0.108069	0	0	0	0	0	0
2010103J01Rik	1	#N/A	#N/A	#N/A	#N/A	#N/A	1	1	1	1	0	0	0	0	0	0	0	0	0	0	0	0
2010106C02Rik	1	#N/A	#N/A	#N/A	#N/A	#N/A	1	1	1	1	0	0	0	0	0	0	0	0	0	0	0	0
2010106E10Rik	#N/A	#N/A	#N/A	#N/A	#N/A	#N/A	#N/A	0.178216	0.793803	1	0	0	0	0	0	0	0.0024171	0	0	0.00224068	0	0.000931556
2010106G04Rik	2.41317	#N/A	#N/A	#N/A	#N/A	#N/A	2.41317	0.264971	0.94056	1	0.986186	0.57988	0.591932	0	1.05096	0.641792	0	0	3.44357	2.27202	2.02816	1.54875
2010109A12Rik	-1.63845	-0.843687	-0.843687	0.484355	0.664111	1	-1.63845	0.292638	0.953061	1	0.0440793	0.20735	0.0793723	0.301287	0.328822	0.192182	0.153367	0.050417	0.0615666	0.162483	0.158641	0.117295
2010109P13Rik	1	#N/A	#N/A	#N/A	#N/A	#N/A	1	1	1	1	0	0	0	0	0	0	0	0	0	0	0	0
2010110E17Rik	#N/A	#N/A	#N/A	#N/A	#N/A	#N/A	#N/A	0.373901	0.953061	1	0	0	0.209432	0	0	0.0418864	0	0	0	0	0	0
2010110G14Rik	1.5387	#N/A	#N/A	#N/A	#N/A	#N/A	1.5387	0.576881	1	1	0.00155084	0	0	0.0017667	0.0016527	0.000994049	0.00154168	0.00177382	0.0043322	0	0	0.00152954
2010110K18Rik	1.89148	0	0	#N/A	#N/A	#N/A	1.89148	0.122213	0.668796	1	0.176469	0.129706	0.105921	0.125645	0	0.107548	0.131571	0.100921	0.338909	0.264263	0.181461	0.203425
2010203P06Rik	-2.96686	0	0	#N/A	#N/A	#N/A	-2.96686	0.0736604	0.521321	1	0.970582	0.652234	0.998684	2.52725	1.18209	1.26617	0.827015	0.634361	0.387324	0	0.285153	0.426771
2010204K13Rik	-1.37526	-0.67143	-0.67143	0.0166663	0.102578	1	-1.37526	0.0329037	0.364044	1	0.45094	0.465373	0.596567	0.670961	0.485463	0.533861	0.402535	0.331571	0.437031	0.339232	0.430574	0.388188
2010308F09Rik	1.54136	0.812427	0.812427	0.259043	0.458659	1	1.54136	0.355181	0.953061	1	0.0351295	0.0413125	0.154627	0.0266793	0.112311	0.0740118	0.0931255	0.0535739	0.0654216	0.129493	0.22878	0.114079
2010309G21Rik	-1.85337	#N/A	#N/A	#N/A	#N/A	#N/A	-1.85337	0.45635	1	1	0	0.00324497	0.00662483	0.00314338	0.0176433	0.0061313	0.00548605	0	0	0.00254282	0.00851209	0.00330819
2010310C07Rik	-2.73773	#N/A	#N/A	#N/A	#N/A	#N/A	-2.73773	0.448682	1	1	0.0145426	0	0	0	0.0309956	0.00910765	0	0.0166336	0	0	0	0.00332671
2010315B03Rik	-1.07068	-1.09857	-1.09857	0.538717	0.710121	1	-1.07068	0.536946	1	1	2.14324	2.10614	2.44949	1.66393	2.56561	2.18568	1.8898	1.7462	1.7223	2.44856	2.4001	2.04139
2010320M18Rik	-1.02833	-1.0069	-1.0069	0.673641	0.810047	1	-1.02833	0.655405	1	1	50.3544	42.2258	41.2143	46.7704	52.2897	46.5709	42.9466	49.9042	48.1528	44.6897	40.7462	45.2879
2010320O07Rik	-1.7633	#N/A	#N/A	#N/A	#N/A	#N/A	-1.7633	0.529014	1	1	0	0	0.0189863	0.027026	0.0505645	0.0193154	0	0	0.0110453	0.0437252	0	0.0109541
2200002A13Rik	#N/A	#N/A	#N/A	#N/A	#N/A	#N/A	#N/A	0.177889	0.793803	1	0	0	0	0	0	0	0.215016	0	0	0	0.222411	0.0874854
2200002D01Rik	-1.00716	-1.00362	-1.00362	0.895483	0.945515	1	-1.00716	0.935041	1	1	21.4017	28.1017	22.5043	25.6637	25.8084	24.6959	28.7937	21.0739	23.9363	20.8347	27.9638	24.5204
2200002J24Rik	1.12011	0.905711	0.905711	0.639637	0.785768	1	1.12011	0.736019	1	1	0.0951905	0.111945	0.114271	0.325319	0.304329	0.190211	0.189257	0.326631	0.26591	0.0877218	0.195766	0.213057
2200007N16Rik	1	#N/A	#N/A	#N/A	#N/A	#N/A	1	1	1	1	0	0	0	0	0	0	0	0	0	0	0	0
2210009P08Rik	#N/A	#N/A	#N/A	#N/A	#N/A	#N/A	#N/A	0.373901	0.953061	1	0	0.775668	0	0	0	0.155134	0	0	0	0	0	0
2210010C04Rik	1	#N/A	#N/A	#N/A	#N/A	#N/A	1	1	1	1	0	0	0	0	0	0	0	0	0	0	0	0
2210011K15Rik	#N/A	#N/A	#N/A	#N/A	#N/A	#N/A	#N/A	0.373901	0.953061	1	0	0.0753784	0	0	0	0.0150757	0	0	0	0	0	0
2210016F16Rik	-1.1836	-1.06014	-1.06014	0.0918167	0.252934	1	-1.1836	0.0807227	0.544487	1	22.4825	22.6387	25.6277	22.1237	23.8384	23.3422	23.3926	19.5863	22.0962	15.049	18.4831	19.7214
2210016L21Rik	-1.11427	-1.03443	-1.03443	0.059603	0.198188	1	-1.11427	0.0676849	0.504356	1	22.1401	25.0437	24.333	27.9936	24.6872	24.8395	21.3697	21.3903	21.1775	23.8683	23.6555	22.2923
2210017I01Rik	1	#N/A	#N/A	#N/A	#N/A	#N/A	1	1	1	1	0	0	0	0	0	0	0	0	0	0	0	0
2210020O09Rik	1	#N/A	#N/A	#N/A	#N/A	#N/A	1	1	1	1	0	0	0	0	0	0	0	0	0	0	0	0
2210022D18Rik	-2.43198	#N/A	#N/A	#N/A	#N/A	#N/A	-2.43198	0.442557	1	1	0.523385	0.102584	0	0.0993722	0	0.145068	0.0867158	0	0.121837	0	0.0896982	0.0596503
2210039B01Rik	1.66665	0.618752	0.618752	0.155157	0.341103	1	1.66665	0.133428	0.699149	1	0.218512	0.0513943	0.314775	0.0497852	0.279438	0.182781	0.217222	0.24993	0.244161	0.362462	0.449385	0.304632
2210404E10Rik	#N/A	#N/A	#N/A	#N/A	#N/A	#N/A	#N/A	0.373901	0.953061	1	0	0	0.240327	0	0	0.0480655	0	0	0	0	0	0
2210406H18Rik	1	#N/A	#N/A	#N/A	#N/A	#N/A	1	1	1	1	0	0	0	0	0	0	0	0	0	0	0	0
2210406O10Rik	-1.00645	0.998439	0.998439	0.989867	0.994754	1	-1.00645	0.974466	1	1	0.168978	0.198719	0.192173	0.0810515	0.189555	0.166095	0.123775	0.122068	0.136641	0.204894	0.237773	0.16503
2210408F21Rik	1.59469	-0.3447	-0.3447	0.0449058	0.171067	1	1.59469	0.091069	0.576118	1	0.652858	0.698956	0.651869	0.954215	0.702303	0.73204	1.12657	1.02851	0.923333	1.90139	0.857099	1.16738
2210408I21Rik	1.14296	0.959269	0.959269	0.426875	0.617285	1	1.14296	0.405578	1	1	0.0769573	0.0576952	0.0654381	0.0719614	0.0628759	0.0669856	0.073634	0.059415	0.0618057	0.113766	0.0741881	0.0765618
2210409D07Rik	1	#N/A	#N/A	#N/A	#N/A	#N/A	1	1	1	1	0	0	0	0	0	0	0	0	0	0	0	0
2210411M09Rik	1	#N/A	#N/A	#N/A	#N/A	#N/A	1	1	1	1	0	0	0	0	0	0	0	0	0	0	0	0
2210412B16Rik	1	#N/A	#N/A	#N/A	#N/A	#N/A	1	1	1	1	0	0	0	0	0	0	0	0	0	0	0	0
2210414B05Rik	1.20448	#N/A	#N/A	#N/A	#N/A	#N/A	1.20448	0.887788	1	1	0	0	0.0277329	0.0526352	0	0.0160736	0	0	0.0968019	0	0	0.0193604
2210414F02Rik	1	#N/A	#N/A	#N/A	#N/A	#N/A	1	1	1	1	0	0	0	0	0	0	0	0	0	0	0	0
2210417A02Rik	1	#N/A	#N/A	#N/A	#N/A	#N/A	1	1	1	1	0	0	0	0	0	0	0	0	0	0	0	0
2210418O10Rik	-1.0276	0.0902011	0.0902011	0.851084	0.918487	1	-1.0276	0.847815	1	1	1.1702	0.930547	1.23084	0.698277	1.08079	1.02213	0.775527	0.803071	0.949535	1.15028	1.29498	0.994678
2210420H20Rik	1	#N/A	#N/A	#N/A	#N/A	#N/A	1	1	1	1	0	0	0	0	0	0	0	0	0	0	0	0
2300002M23Rik	-4.42977	#N/A	#N/A	#N/A	#N/A	#N/A	-4.42977	0.266241	0.942827	1	0	0	0.122482	0.232463	0.543661	0.179721	0.202856	0	0	0	0	0.0405712
2300003K06Rik	1	#N/A	#N/A	#N/A	#N/A	#N/A	1	1	1	1	0	0	0	0	0	0	0	0	0	0	0	0
2300009A05Rik	-1.42222	-1.15335	-1.15335	0.00397378	0.0552568	1	-1.42222	0.00187613	0.135983	1	15.2393	14.3147	14.8423	15.7591	13.7549	14.7821	11.1476	9.6105	9.81705	12.4244	8.96858	10.3936
2310001H17Rik	-1.79628	-0.287825	-0.287825	0.00214192	0.0439706	1	-1.79628	0.0100452	0.222379	1	0.596936	0.702	0.813755	0.864434	1.04047	0.80352	0.492833	0.364526	0.353286	0.573409	0.452562	0.447323
2310001K20Rik	1	#N/A	#N/A	#N/A	#N/A	#N/A	1	1	1	1	0	0	0	0	0	0	0	0	0	0	0	0
2310001K24Rik	4.14613	-0.448511	-0.448511	0.0187449	0.108606	1	4.14613	0.042681	0.408957	1	0.292377	0.515756	0.526475	0.333072	0.467372	0.42701	0.581302	0.836038	2.85859	2.02078	2.5555	1.77044
2310002D06Rik	#N/A	#N/A	#N/A	#N/A	#N/A	#N/A	#N/A	0.373901	0.953061	1	0.0142467	0	0	0	0	0.00284935	0	0	0	0	0	0
2310002F09Rik	1.97454	0	0	#N/A	#N/A	#N/A	1.97454	0.198811	0.823084	1	0.00149248	0.00702064	0.00537491	0.00340041	0	0.00345769	0.00148366	0.0102424	0.00833831	0.011003	0.00306938	0.00682735
2310002L09Rik	1	#N/A	#N/A	#N/A	#N/A	#N/A	1	1	1	1	0	0	0	0	0	0	0	0	0	0	0	0
2310003L06Rik	1	#N/A	#N/A	#N/A	#N/A	#N/A	1	1	1	1	0	0	0	0	0	0	0	0	0	0	0	0
2310003N18Rik	1	#N/A	#N/A	#N/A	#N/A	#N/A	1	1	1	1	0	0	0	0	0	0	0	0	0	0	0	0
2310005A03Rik	-1.89899	#N/A	#N/A	#N/A	#N/A	#N/A	-1.89899	0.440967	1	1	0.133757	0.471895	0	0.22856	0.356355	0.238113	0.0664834	0	0.560463	0	0	0.125389
2310005E17Rik	1.06366	#N/A	#N/A	#N/A	#N/A	#N/A	1.06366	0.915095	1	1	0.0279916	0.0164591	0.0336024	0.0159438	0	0.0187994	0.0417394	0	0.0195483	0.038693	0	0.0199961
2310008N11Rik	-1.18234	-0.94414	-0.94414	0.259274	0.458924	1	-1.18234	0.271993	0.952113	1	0.0615271	0.0775245	0.0633085	0.0425551	0.0538597	0.059755	0.0436884	0.0402134	0.0521756	0.0465747	0.070046	0.0505396
2310009B15Rik	1.2668	1.20385	1.20385	0.233491	0.430565	1	1.2668	0.230342	0.874694	1	2.58211	2.29594	3.28868	2.9415	2.71815	2.76528	2.59816	2.52116	3.21065	4.00454	5.18076	3.50306
2310010J17Rik	-1.1544	-1.09773	-1.09773	0.00635451	0.0669323	1	-1.1544	0.00677105	0.194914	1	5.33307	5.01123	4.7074	4.76499	5.34904	5.03315	4.31403	4.00677	4.38166	4.31235	4.78498	4.35996
2310011J03Rik	1.1907	1.05151	1.05151	0.113576	0.284775	1	1.1907	0.128118	0.684989	1	25.4468	28.6622	25.9532	23.252	32.0552	27.0739	27.8996	26.9552	36.4799	30.5657	39.2843	32.2369
2310014F06Rik	-1.2091	-0.900499	-0.900499	0.288944	0.489443	1	-1.2091	0.378912	0.961184	1	0.140811	0.133544	0.136319	0.0879665	0.167002	0.133128	0.101598	0.0753328	0.082476	0.188365	0.102757	0.110106
2310015A10Rik	-1.46604	0.202276	0.202276	0.0321152	0.143954	1	-1.46604	0.0433918	0.411934	1	0.871247	0.775762	1.27	1.24773	1.2866	1.09027	0.730001	0.597909	0.695366	1.05522	0.639921	0.743684
2310015A16Rik	-1.05592	-1.04014	-1.04014	0.756039	0.864988	1	-1.05592	0.787205	1	1	3.73054	6.58071	5.11807	4.40156	7.66718	5.49961	4.50319	6.0956	4.83835	3.0695	7.53511	5.20835
2310015D24Rik	1	#N/A	#N/A	#N/A	#N/A	#N/A	1	1	1	1	0	0	0	0	0	0	0	0	0	0	0	0
2310015K22Rik	-4.14838	#N/A	#N/A	#N/A	#N/A	#N/A	-4.14838	0.274618	0.953061	1	0	0.118335	0.0402648	0	0.0357446	0.0388689	0	0	0.0468483	0	0	0.00936965
2310016D03Rik	#N/A	#N/A	#N/A	#N/A	#N/A	#N/A	#N/A	0.373901	0.953061	1	0	0	0	0	0	0	0	0	0	0.00197402	0	0.000394803
2310016D23Rik	1	#N/A	#N/A	#N/A	#N/A	#N/A	1	1	1	1	0	0	0	0	0	0	0	0	0	0	0	0
2310016G11Rik	-1.23499	0.237346	0.237346	0.223859	0.420673	1	-1.23499	0.215451	0.849033	1	0.917451	1.45655	0.770945	1.06257	1.12437	1.06638	1.07924	0.926936	0.790212	0.986378	0.534594	0.863472
2310020H05Rik	1	#N/A	#N/A	#N/A	#N/A	#N/A	1	1	1	1	0	0	0	0	0	0	0	0	0	0	0	0
2310022A10Rik	-1.06618	-0.866323	-0.866323	0.624506	0.774501	1	-1.06618	0.680552	1	1	0.557798	0.518531	0.758887	0.550711	0.803903	0.637966	0.570347	0.467865	0.497133	0.866512	0.589963	0.598364
2310022B05Rik	1.09165	1.0729	1.0729	0.460905	0.645956	1	1.09165	0.44725	1	1	3.02661	2.97806	3.82661	2.84054	4.23741	3.38185	2.6775	4.04615	4.20407	3.95085	3.58047	3.69181
2310026I22Rik	#N/A	#N/A	#N/A	#N/A	#N/A	#N/A	#N/A	0.373901	0.953061	1	0	0	0	0	0	0	0	0	0	0.00603827	0	0.00120765
2310026L22Rik	-1.26098	-1.23981	-1.23981	0.377412	0.573312	1	-1.26098	0.362642	0.953061	1	2.25518	4.92533	5.41443	3.30308	5.49326	4.27825	1.60133	4.42187	4.49979	4.45335	1.98768	3.39281
2310030A07Rik	1.65621	#N/A	#N/A	#N/A	#N/A	#N/A	1.65621	0.748138	1	1	0	0	0.00705572	0	0	0.00141114	0.0116857	0	0	0	0	0.00233715
2310030G06Rik	-1.1145	-1.03696	-1.03696	0.11073	0.281523	1	-1.1145	0.107761	0.625508	1	19.869	19.1249	21.6735	19.0364	16.1849	19.1777	16.79	16.0387	16.9575	18.3307	17.9203	17.2074
2310033P09Rik	1.05211	1.00652	1.00652	0.910042	0.954682	1	1.05211	0.768628	1	1	13.3818	16.8559	14.7699	19.0013	16.6263	16.127	11.7266	14.8706	13.553	25.7742	18.9123	16.9673
2310034C09Rik	1	#N/A	#N/A	#N/A	#N/A	#N/A	1	1	1	1	0	0	0	0	0	0	0	0	0	0	0	0
2310034G01Rik	-13.4266	0	0	#N/A	#N/A	#N/A	-13.4266	0.0124814	0.24154	1	0.729552	0.60057	0.350315	0.249329	0.310988	0.448151	0	0.166889	0	0	0	0.0333779
2310034O05Rik	#N/A	#N/A	#N/A	#N/A	#N/A	#N/A	#N/A	0.373901	0.953061	1	0	0	0	0	0	0	0	0	0	0.0381584	0	0.00763169
2310039H08Rik	1.18424	1.03079	1.03079	0.0907805	0.251638	1	1.18424	0.109844	0.631638	1	185.954	198.33	184.091	193.725	168.786	186.177	197.46	196.578	199.855	228.3	280.199	220.478
2310039L15Rik	#N/A	#N/A	#N/A	#N/A	#N/A	#N/A	#N/A	0.138624	0.711005	1	0	0	0	0	0	0	0.00509394	0	0.0143142	0.00472215	0	0.00482605
2310040G24Rik	-2.36349	-0.565906	-0.565906	0.0212651	0.11582	1	-2.36349	0.0744781	0.524364	1	0.305908	0.179875	0.330504	0.696973	0.358601	0.374372	0.152051	0.174946	0.0854539	0.253716	0.125824	0.158398
2310043L19Rik	-1.16081	-0.362349	-0.362349	0.634301	0.781619	1	-1.16081	0.700625	1	1	1.09381	0.643162	0.787835	1.99368	0.582826	1.02026	0.543675	0.625538	1.8333	0.604792	0.787322	0.878925
2310043M15Rik	-2.25704	#N/A	#N/A	#N/A	#N/A	#N/A	-2.25704	0.366763	0.953061	1	0	0.122975	0.251061	0.416936	0	0.158194	0.103953	0	0	0.192731	0.0537638	0.0700894
2310043O21Rik	2.20366	#N/A	#N/A	#N/A	#N/A	#N/A	2.20366	0.571991	1	1	0	0	0.00403779	0	0.0107535	0.00295826	0	0	0.00469798	0.0278969	0	0.00651899
2310043P16Rik	#N/A	#N/A	#N/A	#N/A	#N/A	#N/A	#N/A	0.373901	0.953061	1	0	0	0	0	0	0	0	0	0.0551894	0	0	0.0110379
2310044K18Rik	-1.11865	0	0	#N/A	#N/A	#N/A	-1.11865	0.804617	1	1	0.331214	0.389509	0.265069	0.251543	0.352969	0.318061	0.548763	0	0	0.305226	0.567636	0.284325
2310046K23Rik	1	#N/A	#N/A	#N/A	#N/A	#N/A	1	1	1	1	0	0	0	0	0	0	0	0	0	0	0	0
2310047D07Rik	-2.90937	#N/A	#N/A	#N/A	#N/A	#N/A	-2.90937	0.163316	0.772587	1	0.16135	0.027107	0.138352	0	0.147384	0.0948386	0.0458279	0	0.0321945	0.084966	0	0.0325977
2310050C09Rik	1	#N/A	#N/A	#N/A	#N/A	#N/A	1	1	1	1	0	0	0	0	0	0	0	0	0	0	0	0
2310057J18Rik	1	#N/A	#N/A	#N/A	#N/A	#N/A	1	1	1	1	0	0	0	0	0	0	0	0	0	0	0	0
2310057M21Rik	-1.65627	-0.753251	-0.753251	0.0101761	0.082458	1	-1.65627	0.026208	0.330849	1	0.281208	0.20577	0.292565	0.18509	0.173147	0.227556	0.118031	0.121508	0.165836	0.120934	0.160645	0.137391
2310057N15Rik	1	#N/A	#N/A	#N/A	#N/A	#N/A	1	1	1	1	0	0	0	0	0	0	0	0	0	0	0	0
2310058D17Rik	-1.36854	-4.28848	-4.28848	0.161279	0.348826	1	-1.36854	0.285289	0.953061	1	1.66606	1.85694	1.62688	2.08208	1.90799	1.82799	0.889909	0.782151	0.659902	2.76131	1.58533	1.33572
2310061I04Rik	1.04521	1.01383	1.01383	0.599211	0.756514	1	1.04521	0.596636	1	1	21.5757	22.6045	29.1525	22.8887	26.4985	24.544	26.5779	24.0508	27.7028	28.9772	20.9589	25.6535
2310061N02Rik	1	#N/A	#N/A	#N/A	#N/A	#N/A	1	1	1	1	0	0	0	0	0	0	0	0	0	0	0	0
2310065F04Rik	1	#N/A	#N/A	#N/A	#N/A	#N/A	1	1	1	1	0	0	0	0	0	0	0	0	0	0	0	0
2310067P03Rik	-2.57879	#N/A	#N/A	#N/A	#N/A	#N/A	-2.57879	0.435104	1	1	0	0.00139919	0.00142827	0	0	0.000565491	0	0	0	0.00109643	0	0.000219286
2310068J16Rik	1	#N/A	#N/A	#N/A	#N/A	#N/A	1	1	1	1	0	0	0	0	0	0	0	0	0	0	0	0
2310069B03Rik	#N/A	#N/A	#N/A	#N/A	#N/A	#N/A	#N/A	0.373901	0.953061	1	0	0	0	0	0	0	0	0	0.0536818	0	0	0.0107364
2310074N15Rik	-2.50802	#N/A	#N/A	#N/A	#N/A	#N/A	-2.50802	0.177918	0.793803	1	1.05397	0.929602	0	0.300165	1.12319	0.681385	0.261935	0	0.368024	0.728452	0	0.271682
2310075C17Rik	1	#N/A	#N/A	#N/A	#N/A	#N/A	1	1	1	1	0	0	0	0	0	0	0	0	0	0	0	0
2310079G19Rik	1	#N/A	#N/A	#N/A	#N/A	#N/A	1	1	1	1	0	0	0	0	0	0	0	0	0	0	0	0
2310081O03Rik	#N/A	#N/A	#N/A	#N/A	#N/A	#N/A	#N/A	0.373901	0.953061	1	0	0	0	0.0447366	0	0.00894731	0	0	0	0	0	0
2400006E01Rik	1.84117	#N/A	#N/A	#N/A	#N/A	#N/A	1.84117	0.604155	1	1	0.0212164	0.0249506	0	0	0	0.00923339	0	0	0	0.0195517	0.0654494	0.0170002
2410002F23Rik	1.83483	1.26724	1.26724	5.35851e-05	0.0122001	0.90532	1.83483	8.35541e-05	0.0531123	1	9.34137	9.18144	11.0494	8.51949	11.0351	9.82535	15.5769	17.891	17.8683	19.8171	18.9858	18.0278
2410003I16Rik	-1.13605	#N/A	#N/A	#N/A	#N/A	#N/A	-1.13605	0.83834	1	1	0.0460378	0	0.0552659	0.0524456	0.0981233	0.0503745	0.045766	0	0.128604	0	0.0473399	0.044342
2410003L11Rik	-3.3692	-0.561	-0.561	0.0010035	0.0325358	1	-3.3692	0.0295821	0.34838	1	0.187007	0.205733	0.1738	0.158059	0.411438	0.227207	0.0719624	0.0482989	0.0505543	0.116743	0.0496249	0.0674366
2410004B18Rik	-1.19747	-1.12555	-1.12555	0.1201	0.293894	1	-1.19747	0.13903	0.711866	1	4.29727	4.76257	4.86155	3.87018	6.18596	4.79551	4.58502	3.39685	3.64526	4.20891	4.18747	4.0047
2410004I01Rik	#N/A	#N/A	#N/A	#N/A	#N/A	#N/A	#N/A	0.178124	0.793803	1	0	0	0	0.0286952	0.0268437	0.0111078	0	0	0	0	0	0
2410004P03Rik	-1.32905	#N/A	#N/A	#N/A	#N/A	#N/A	-1.32905	0.700935	1	1	0.0182366	0.0214464	0.0218921	0	0	0.012315	0	0.0208587	0.0254715	0	0	0.00926605
2410006H16Rik	3.13938	1.48344	1.48344	0.0113446	0.0861434	1	3.13938	0.0390215	0.391309	1	10.6371	10.5982	11.2618	7.65769	6.29767	9.29049	12.9242	21.6294	25.3809	34.8534	51.044	29.1664
2410012E07Rik	1	#N/A	#N/A	#N/A	#N/A	#N/A	1	1	1	1	0	0	0	0	0	0	0	0	0	0	0	0
2410017I17Rik	-1.58166	0	0	#N/A	#N/A	#N/A	-1.58166	0.274692	0.953061	1	0.0253349	0.0595879	0.0608263	0.0673426	0.0629975	0.0552178	0	0.00965917	0.0825669	0.0389118	0.0434191	0.0349114
2410018L13Rik	1.06268	0	0	#N/A	#N/A	#N/A	1.06268	0.897234	1	1	0.00272442	0.00961179	0.00327051	0.00620723	0.00290336	0.00494346	0.0108333	0	0.00761051	0.00502131	0.00280147	0.00525332
2410021H03Rik	1	#N/A	#N/A	#N/A	#N/A	#N/A	1	1	1	1	0	0	0	0	0	0	0	0	0	0	0	0
2410022M11Rik	1.93492	1.3165	1.3165	0.00445772	0.0581058	1	1.93492	0.00973394	0.220869	1	7.70371	7.73841	8.57356	6.49055	7.61108	7.62346	11.966	15.6952	17.9332	10.501	17.6586	14.7508
2410080I02Rik	-1.10589	-0.436743	-0.436743	0.663959	0.802792	1	-1.10589	0.770432	1	1	0.562415	1.10234	0.4501	1.06783	1.59828	0.956193	0.931824	0.214426	1.30923	0.518288	1.34942	0.864638
2410124H12Rik	1	#N/A	#N/A	#N/A	#N/A	#N/A	1	1	1	1	0	0	0	0	0	0	0	0	0	0	0	0
2410137M14Rik	#N/A	#N/A	#N/A	#N/A	#N/A	#N/A	#N/A	0.186388	0.802183	1	0	0	0	0	0	0	0.086201	0	0.060557	0	0	0.0293516
2410152P15Rik	-1.64865	-0.825268	-0.825268	0.0486106	0.178023	1	-1.64865	0.0672021	0.502574	1	0.0727962	0.0665846	0.135937	0.1075	0.0747044	0.0915043	0.0777268	0.0308381	0.0715499	0.044723	0.0526759	0.0555027
2500002B13Rik	-1.78558	6.81518	6.81518	0.00281883	0.048996	1	-1.78558	0.00367247	0.163086	1	1.28312	1.55514	1.76036	2.05832	1.78598	1.68858	1.05427	1.13814	0.813786	1.05575	0.666435	0.945677
2500004C02Rik	-1.55295	-2.06008	-2.06008	0.0783025	0.231928	1	-1.55295	0.0636907	0.491655	1	2.75334	2.36479	3.11955	1.97357	3.26387	2.69503	1.29166	0.884612	1.81481	2.93644	1.74963	1.73543
2510002D24Rik	-1.04184	-1.01494	-1.01494	0.551168	0.719459	1	-1.04184	0.593902	1	1	20.1587	23.3545	22.5554	24.3297	20.2057	22.1208	23.0605	19.8752	18.6512	25.5188	19.0565	21.2325
2510009E07Rik	-1.29841	-1.65791	-1.65791	0.00792712	0.0737087	1	-1.29841	0.0147098	0.256283	1	1.70088	1.98839	2.0055	1.70021	2.24605	1.92821	1.56052	1.37642	1.42258	1.67275	1.39297	1.48505
2510016D11Rik	1	#N/A	#N/A	#N/A	#N/A	#N/A	1	1	1	1	0	0	0	0	0	0	0	0	0	0	0	0
2510017J16Rik	1.19561	#N/A	#N/A	#N/A	#N/A	#N/A	1.19561	0.864315	1	1	0	0.142789	0	0.829911	0	0.19454	0.603509	0	0	0.559461	0	0.232594
2510039O18Rik	1.27832	1.08659	1.08659	0.0357155	0.152108	1	1.27832	0.0439876	0.414498	1	16.6012	15.9836	18.6958	13.524	19.6262	16.8862	17.1443	19.7531	23.1873	21.8583	25.9868	21.586
2510046G10Rik	1.84404	1.36828	1.36828	0.0106315	0.0835441	1	1.84404	0.030295	0.351511	1	4.63386	5.27915	5.0412	3.95912	8.6419	5.51105	7.19766	7.45329	11.3264	14.4122	10.4233	10.1626
2600002D14Rik	#N/A	#N/A	#N/A	#N/A	#N/A	#N/A	#N/A	0.272875	0.953034	1	0	0	0	0	0	0	2.61038	0.600688	0	0	0	0.642214
2600006K01Rik	#N/A	#N/A	#N/A	#N/A	#N/A	#N/A	#N/A	0.221941	0.858228	1	0	0	0	0	0	0	0	0	0.537154	0.0886017	0.0988648	0.144924
2600014E21Rik	1.17751	1.12895	1.12895	0.0866502	0.245342	1	1.17751	0.0983979	0.598254	1	3.26877	3.7262	3.54032	2.99558	4.15368	3.53691	3.96239	3.82989	4.5177	3.5358	4.97796	4.16475
2610001A08Rik	1	#N/A	#N/A	#N/A	#N/A	#N/A	1	1	1	1	0	0	0	0	0	0	0	0	0	0	0	0
2610002M06Rik	-1.37523	0.0359879	0.0359879	0.00723939	0.0709243	1	-1.37523	0.0122724	0.239805	1	1.05023	0.966582	1.12371	0.806274	1.14841	1.01904	0.676349	0.68418	0.816352	0.833174	0.694915	0.740994
2610005L07Rik	1.04689	1.0239	1.0239	0.814544	0.898989	1	1.04689	0.727228	1	1	2.89944	3.13254	3.60796	3.01208	3.6551	3.26142	2.85498	3.19499	3.50097	4.82615	2.69461	3.41434
2610008E11Rik	-1.16416	-0.520833	-0.520833	0.335746	0.535539	1	-1.16416	0.490631	1	1	0.738445	0.754436	1.03051	0.662465	0.850887	0.807349	0.545975	0.475098	0.48347	1.20364	0.759331	0.693504
2610011E03Rik	1	#N/A	#N/A	#N/A	#N/A	#N/A	1	1	1	1	0	0	0	0	0	0	0	0	0	0	0	0
2610012C04Rik	#N/A	#N/A	#N/A	#N/A	#N/A	#N/A	#N/A	0.373901	0.953061	1	0	0	0	0	0.15975	0.03195	0	0	0	0	0	0
2610016A17Rik	1.24531	5.22013	5.22013	0.239013	0.437286	1	1.24531	0.220478	0.85633	1	0.956741	0.642933	1.47666	1.24561	1.16524	1.09744	1.08696	1.40696	1.7181	1.63739	0.983802	1.36664
2610017A05Rik	1.01596	-0.8693	-0.8693	0.714475	0.837255	1	1.01596	0.964816	1	1	0.46107	0.325333	0.442792	0.420195	0.687896	0.467457	0.183339	0.42189	0.386392	0.339915	1.04304	0.474916
2610020C07Rik	-1.04889	-1.03292	-1.03292	0.31896	0.518729	1	-1.04889	0.322243	0.953061	1	4.48868	5.08944	4.74438	4.42893	4.75683	4.70165	4.81417	4.20952	4.81074	3.98817	4.58989	4.4825
2610021A01Rik	-1.52269	-0.662927	-0.662927	0.0879094	0.247003	1	-1.52269	0.0477461	0.4306	1	0.308755	0.418486	0.50885	0.345768	0.407111	0.397794	0.223696	0.119711	0.29237	0.390626	0.27982	0.261245
2610027F03Rik	#N/A	#N/A	#N/A	#N/A	#N/A	#N/A	#N/A	0.373901	0.953061	1	0	0	0	0	0	0	0	0	0	0.00205813	0	0.000411627
2610027K06Rik	1.03057	1.06587	1.06587	0.858387	0.922782	1	1.03057	0.787424	1	1	1.17731	1.30464	1.5356	1.23801	1.47581	1.34627	1.27164	1.08331	1.24909	1.80823	1.5249	1.38743
2610028D06Rik	1	#N/A	#N/A	#N/A	#N/A	#N/A	1	1	1	1	0	0	0	0	0	0	0	0	0	0	0	0
2610028E06Rik	#N/A	#N/A	#N/A	#N/A	#N/A	#N/A	#N/A	0.373901	0.953061	1	0	0	0	0	0.00472776	0.000945552	0	0	0	0	0	0
2610028H24Rik	1.00641	-0.939009	-0.939009	0.747623	0.859475	1	1.00641	0.991757	1	1	0.0637373	0.0449732	0.0612105	0.0145217	0.135847	0.064058	0.0253444	0.189544	0.0356093	0.0587364	0.013108	0.0644684
2610034O05Rik	1	#N/A	#N/A	#N/A	#N/A	#N/A	1	1	1	1	0	0	0	0	0	0	0	0	0	0	0	0
2610035D17Rik	1.86278	0.524054	0.524054	0.0670846	0.212677	1	1.86278	0.0736164	0.521154	1	0.308606	0.233959	0.321535	0.35377	0.366107	0.316796	0.462105	0.267508	0.626224	0.938137	0.656623	0.590119
2610035F20Rik	#N/A	#N/A	#N/A	#N/A	#N/A	#N/A	#N/A	0.373901	0.953061	1	0	0	0	0	0	0	0	0	0	0.0173271	0	0.00346542
2610037D02Rik	-1.80067	-0.691816	-0.691816	0.103515	0.270725	1	-1.80067	0.230659	0.875511	1	0.0553258	0.0638586	0.0947038	0.105044	0.0873478	0.081256	0.010185	0.0105468	0.0128791	0.134071	0.0579442	0.0451253
2610042L04Rik	#N/A	#N/A	#N/A	#N/A	#N/A	#N/A	#N/A	0.373901	0.953061	1	0	0	0	0.00876725	0	0.00175345	0	0	0	0	0	0
2610044O15Rik8	1.03921	0.622548	0.622548	0.773046	0.875039	1	1.03921	0.789609	1	1	1.04483	0.749222	0.866765	0.696734	1.21303	0.914116	0.835994	0.689828	0.949162	1.17421	1.10058	0.949955
2610105M22Rik	1	#N/A	#N/A	#N/A	#N/A	#N/A	1	1	1	1	0	0	0	0	0	0	0	0	0	0	0	0
2610203C22Rik	-1.10432	-0.960851	-0.960851	0.629194	0.778202	1	-1.10432	0.623653	1	1	0.123632	0.0688701	0.0937352	0.150724	0.0855238	0.104497	0.0797787	0.0744254	0.0727075	0.107936	0.138281	0.0946257
2610204G07Rik	1	#N/A	#N/A	#N/A	#N/A	#N/A	1	1	1	1	0	0	0	0	0	0	0	0	0	0	0	0
2610206C17Rik	1.63596	0.907223	0.907223	0.100151	0.265837	1	1.63596	0.12242	0.669032	1	0.00686031	0.00403388	0.00411772	0.00976896	0.00548318	0.00605281	0.00852475	0.00980835	0.00479098	0.0158051	0.0105815	0.00990214
2610300A13Rik	1	#N/A	#N/A	#N/A	#N/A	#N/A	1	1	1	1	0	0	0	0	0	0	0	0	0	0	0	0
2610300M13Rik	1	#N/A	#N/A	#N/A	#N/A	#N/A	1	1	1	1	0	0	0	0	0	0	0	0	0	0	0	0
2610303G11Rik	1	#N/A	#N/A	#N/A	#N/A	#N/A	1	1	1	1	0	0	0	0	0	0	0	0	0	0	0	0
2610306M01Rik	-1.14781	-1.04833	-1.04833	0.147638	0.331695	1	-1.14781	0.132696	0.697424	1	20.4567	23.3649	21.7305	16.4302	20.5457	20.5056	14.1913	17.8431	19.939	17.2242	20.1273	17.865
2610306O10Rik	1	#N/A	#N/A	#N/A	#N/A	#N/A	1	1	1	1	0	0	0	0	0	0	0	0	0	0	0	0
2610307P16Rik	-1.12944	-0.956378	-0.956378	0.265075	0.464521	1	-1.12944	0.289106	0.953061	1	0.0707691	0.0570685	0.0538045	0.0610402	0.0499191	0.0585203	0.0425457	0.0439412	0.047069	0.0652165	0.0602958	0.0518136
2610316D01Rik	-1.02817	#N/A	#N/A	#N/A	#N/A	#N/A	-1.02817	0.98481	1	1	0	0.00183832	0	0	0	0.000367664	0	0.00178794	0	0	0	0.000357589
2610318M16Rik	1.03535	-0.967135	-0.967135	0.971212	0.986179	1	1.03535	0.92496	1	1	0.34355	0.75753	0.824825	1.32086	0.457643	0.740882	1.45146	0.736772	0.299902	0.949783	0.397425	0.767069
2610318N02Rik	2.09155	#N/A	#N/A	#N/A	#N/A	#N/A	2.09155	0.642417	1	1	0	0.0153222	0.0156407	0	0	0.00619258	0.0647606	0	0	0	0	0.0129521
2610507B11Rik	-1.02937	-1.00882	-1.00882	0.575899	0.739292	1	-1.02937	0.560247	1	1	21.2139	21.3061	25.3067	20.8992	23.9148	22.5281	23.3432	21.3723	22.4636	22.0996	20.1481	21.8853
2610507I01Rik	-1.04549	-1.07345	-1.07345	0.558752	0.725671	1	-1.04549	0.859933	1	1	6.19131	5.88953	6.57349	5.36032	7.03784	6.2105	4.75968	4.06006	4.95793	11.5379	4.38576	5.94026
2610509F24Rik	1	#N/A	#N/A	#N/A	#N/A	#N/A	1	1	1	1	0	0	0	0	0	0	0	0	0	0	0	0
2610528A11Rik	-1.19352	#N/A	#N/A	#N/A	#N/A	#N/A	-1.19352	0.709085	1	1	0.0387155	0.0151765	0.0154919	0	0.0275056	0.0193779	0.0128289	0	0.0180249	0.0237852	0.0265403	0.0162359
2610528J11Rik	-1.52712	-1.12171	-1.12171	0.00572093	0.0640501	1	-1.52712	0.00254844	0.145197	1	52.1302	55.722	59.1598	53.8151	53.7833	54.9221	37.5216	40.4562	42.7717	29.9265	29.1457	35.9644
2700029L08Rik	1	#N/A	#N/A	#N/A	#N/A	#N/A	1	1	1	1	0	0	0	0	0	0	0	0	0	0	0	0
2700033N17Rik	1.31544	2.19464	2.19464	0.455865	0.642355	1	1.31544	0.386989	0.974461	1	1.46398	1.0043	0.58581	2.22366	1.56014	1.36758	0.727668	1.95355	1.19279	2.36095	2.75988	1.79897
2700038G22Rik	1.1114	-0.751111	-0.751111	0.492526	0.671391	1	1.1114	0.825349	1	1	0.272263	0.240137	0.245127	0.310158	0.217609	0.257059	0.0338319	0.233556	0.0475345	0.658614	0.45494	0.285695
2700046A07Rik	#N/A	#N/A	#N/A	#N/A	#N/A	#N/A	#N/A	0.196435	0.819743	1	0.0656191	0.0385842	0	0	0	0.0208407	0	0	0	0	0	0
2700046G09Rik	-1.45881	-1.22284	-1.22284	0.027998	0.134639	1	-1.45881	0.0138189	0.249573	1	7.10567	9.55006	7.65957	8.42507	10.4313	8.63434	7.13579	4.64418	6.48141	7.08269	4.24978	5.91877
2700049A03Rik	1.59549	0.779594	0.779594	0.0207371	0.11442	1	1.59549	0.0528048	0.450687	1	0.106598	0.152465	0.152175	0.116512	0.133557	0.132262	0.167546	0.184535	0.177057	0.318599	0.207377	0.211023
2700052C19Rik	1	#N/A	#N/A	#N/A	#N/A	#N/A	1	1	1	1	0	0	0	0	0	0	0	0	0	0	0	0
2700054A10Rik	2.87006	0.739609	0.739609	0.000595427	0.0271501	1	2.87006	0.00872398	0.21261	1	0.0189284	0.0212921	0.014819	0.0225004	0.0175405	0.0190161	0.0425419	0.0536541	0.0459786	0.0477793	0.0829325	0.0545773
2700062C07Rik	1.35464	1.24077	1.24077	0.00624888	0.0663158	1	1.35464	0.0100818	0.2224	1	2.89093	3.60737	3.76182	3.99722	3.41006	3.53348	5.22122	3.83666	4.90088	4.59609	5.37809	4.78659
2700068H02Rik	-1.07636	#N/A	#N/A	#N/A	#N/A	#N/A	-1.07636	0.926591	1	1	0.0474921	0	0.0570117	0.0541023	0.101223	0.0519658	0	0	0.0663333	0.175063	0	0.0482793
2700069I18Rik	#N/A	#N/A	#N/A	#N/A	#N/A	#N/A	#N/A	0.117152	0.653258	1	0.00354522	0	0	0.012116	0.00755615	0.00464347	0	0	0	0	0	0
2700078F05Rik	1	#N/A	#N/A	#N/A	#N/A	#N/A	1	1	1	1	0	0	0	0	0	0	0	0	0	0	0	0
2700080J24Rik	#N/A	#N/A	#N/A	#N/A	#N/A	#N/A	#N/A	0.373901	0.953061	1	0	0	0	0	0.09833	0.019666	0	0	0	0	0	0
2700089I24Rik	1.78636	#N/A	#N/A	#N/A	#N/A	#N/A	1.78636	0.530001	1	1	0.00231454	0	0	0.00527337	0	0.00151758	0	0.00794196	0.00323277	0	0.00238	0.00271095
2700097O09Rik	1.21756	-19.4863	-19.4863	0.211779	0.407664	1	1.21756	0.253037	0.918862	1	0.934801	0.837586	0.887055	1.27282	1.08159	1.00277	1.11514	0.982652	1.03831	1.79675	1.1718	1.22093
2700099C18Rik	1.45022	0.831894	0.831894	0.0842656	0.241504	1	1.45022	0.0528505	0.450827	1	0.116055	0.129299	0.102656	0.0904585	0.052075	0.0981086	0.11537	0.125755	0.187692	0.163239	0.119338	0.142279
2810001G20Rik	-1.08977	-0.942537	-0.942537	0.529726	0.703539	1	-1.08977	0.656488	1	1	0.143168	0.118075	0.107137	0.0974336	0.150591	0.123281	0.0905692	0.0637999	0.106476	0.174771	0.130011	0.113125
2810002D19Rik	-1.0289	-1.0133	-1.0133	0.658177	0.798844	1	-1.0289	0.664089	1	1	8.06678	8.80277	9.94965	8.61127	10.1015	9.1064	8.04667	7.90703	8.89505	9.29657	10.1077	8.8506
2810004N23Rik	-1.05695	-1.05926	-1.05926	0.430958	0.621037	1	-1.05695	0.432913	1	1	2.4137	2.61117	3.02411	2.52274	3.01551	2.71744	2.87701	2.21797	2.52027	2.81819	2.42173	2.57103
2810013P06Rik	1.21493	1.04466	1.04466	0.585832	0.746541	1	1.21493	0.411919	1	1	15.447	14.9601	16.3618	16.4027	21.6012	16.9545	10.5615	13.5108	21.0871	29.3718	28.4617	20.5986
2810021J22Rik	1.30362	0.281499	0.281499	0.0266351	0.131017	1	1.30362	0.0249909	0.3261	1	0.658327	0.819077	0.572671	0.619529	0.813411	0.696603	0.834647	0.720242	0.972805	1.00233	1.01051	0.908108
2810029C07Rik	1.54563	1.21697	1.21697	0.00218207	0.0445243	1	1.54563	0.00177975	0.135174	1	6.47055	6.51026	8.28538	9.41869	7.5851	7.654	10.2917	12.9927	12.753	12.9858	10.1282	11.8303
2810030D12Rik	-1.98095	-0.576658	-0.576658	0.0416629	0.164116	1	-1.98095	0.0174899	0.278014	1	0.23259	0.317645	0.396301	0.42736	0.383794	0.351538	0.111879	0.0772351	0.157192	0.324968	0.216023	0.17746
2810032G03Rik	-3.64017	#N/A	#N/A	#N/A	#N/A	#N/A	-3.64017	0.107815	0.625606	1	0	0.00884857	0.0270974	0.0171431	0.0160369	0.0138252	0.0112197	0.00430305	0	0.00346695	0	0.00379795
2810049E08Rik	1	#N/A	#N/A	#N/A	#N/A	#N/A	1	1	1	1	0	0	0	0	0	0	0	0	0	0	0	0
2810402E24Rik	-1.01619	-1.00938	-1.00938	0.878297	0.935142	1	-1.01619	0.898189	1	1	6.63905	6.80204	10.3245	8.25066	8.4687	8.097	6.54984	6.15543	8.14892	9.77975	9.20587	7.96796
2810403D21Rik	1.08711	0.964375	0.964375	0.623568	0.773963	1	1.08711	0.605354	1	1	0.12824	0.130362	0.099151	0.172088	0.121607	0.130289	0.126402	0.104415	0.129024	0.205309	0.143042	0.141638
2810403G07Rik	-1.16743	#N/A	#N/A	#N/A	#N/A	#N/A	-1.16743	0.916185	1	1	0	0	0.0758199	0	0	0.015164	0	0	0	0	0.0649462	0.0129892
2810404F17Rik	1	#N/A	#N/A	#N/A	#N/A	#N/A	1	1	1	1	0	0	0	0	0	0	0	0	0	0	0	0
2810404M03Rik	-2.45907	#N/A	#N/A	#N/A	#N/A	#N/A	-2.45907	0.454028	1	1	0	0	0.000840843	0	0.000746448	0.000317458	0	0	0	0.000645484	0	0.000129097
2810405F15Rik	#N/A	#N/A	#N/A	#N/A	#N/A	#N/A	#N/A	0.373901	0.953061	1	0	0	0.197522	0	0	0.0395044	0	0	0	0	0	0
2810405F17Rik	-2.14445	-7.02802	-7.02802	0.081184	0.236117	1	-2.14445	0.0565625	0.466128	1	4.67853	4.73782	3.90023	2.96095	4.29335	4.11418	1.16273	0.29729	0.544551	3.71264	3.87542	1.91852
2810407A14Rik	2.58983	0.795097	0.795097	0.0522526	0.184765	1	2.58983	0.112865	0.640494	1	0.00277716	0.0130638	0.0166691	0.0126548	0.00887871	0.0108087	0.0165646	0.0127058	0.0232735	0.058863	0.0285571	0.0279928
2810408A11Rik	-1.03763	1.59959	1.59959	0.954032	0.979048	1	-1.03763	0.89044	1	1	0.42176	0.843187	1.31638	1.72967	1.43828	1.14985	1.04817	1.54368	0.64799	1.47694	0.824009	1.10816
2810408I11Rik	-1.16698	-0.886759	-0.886759	0.521696	0.696917	1	-1.16698	0.606368	1	1	0.212399	0.183174	0.0849911	0.0967846	0.12072	0.139614	0.197068	0.129567	0.0988875	0.143538	0.0291208	0.119636
2810410L24Rik	1.15852	1.05962	1.05962	0.655695	0.797435	1	1.15852	0.524624	1	1	4.61159	4.95166	7.02024	4.56822	7.44295	5.71893	4.18571	3.78398	8.1214	9.8545	7.18176	6.62547
2810414N06Rik	1.24785	7.51078	7.51078	0.0933448	0.255255	1	1.24785	0.0860459	0.5618	1	0.954525	1.35885	0.934777	0.801228	1.23137	1.05615	1.17362	1.1205	1.47354	1.50463	1.31731	1.31792
2810428J06Rik	-1.49829	0	0	#N/A	#N/A	#N/A	-1.49829	0.496603	1	1	0.45505	0.200678	0.0682829	0.129597	0.727408	0.316203	0.169636	0	0.238342	0.471765	0.17547	0.211043
2810429I04Rik	-1.44924	-0.92982	-0.92982	0.521538	0.696899	1	-1.44924	0.295041	0.953061	1	0.0443745	0.0447297	0.0228297	0.00722154	0.0337779	0.0305867	0.0189053	0.0290027	0.00885413	0.0292092	0.0195555	0.0211054
2810430I11Rik	-1.18118	#N/A	#N/A	#N/A	#N/A	#N/A	-1.18118	0.898312	1	1	0	0.131063	0	0	0	0.0262126	0	0.0424905	0	0.0684689	0	0.0221919
2810432F15Rik	-4.58381	#N/A	#N/A	#N/A	#N/A	#N/A	-4.58381	0.487333	1	1	0	0	0	0.072413	0	0.0144826	0.0157976	0	0	0	0	0.00315951
2810433D01Rik	-1.75253	-0.711284	-0.711284	0.0157543	0.100249	1	-1.75253	0.00283691	0.148817	1	0.232301	0.234161	0.239027	0.189024	0.282925	0.235488	0.16495	0.151829	0.092703	0.0917462	0.170623	0.13437
2810442N19Rik	-4.06866	#N/A	#N/A	#N/A	#N/A	#N/A	-4.06866	0.14844	0.737809	1	0.159658	0.281639	0.0479153	0	0.11343	0.120529	0	0.0608714	0	0.0735657	0.0136812	0.0296237
2810454H06Rik	-1.04842	0	0	#N/A	#N/A	#N/A	-1.04842	0.89481	1	1	0.438427	0.401016	0.818701	0.221977	0.674878	0.511	0	0.501464	0.476281	0.808054	0.651195	0.487399
2810455O05Rik	2.3337	#N/A	#N/A	#N/A	#N/A	#N/A	2.3337	0.12603	0.678474	1	0	0.161525	0.082441	0.156468	0.073186	0.094724	0.341349	0.235648	0	0.316435	0.211853	0.221057
2810457G06Rik	1.98622	#N/A	#N/A	#N/A	#N/A	#N/A	1.98622	0.378703	0.960825	1	0.112181	0	0	0.383386	0.11955	0.123023	0.223038	0.256622	0.626745	0	0.115354	0.244352
2810459M11Rik	2.36429	-0.235264	-0.235264	0.0145473	0.0964845	1	2.36429	0.0208606	0.300847	1	0.447556	0.657911	0.652396	0.218507	0.647293	0.524732	0.778598	0.895835	1.78603	1.29624	1.44639	1.24062
2810471M01Rik	#N/A	#N/A	#N/A	#N/A	#N/A	#N/A	#N/A	0.373901	0.953061	1	0	0	0	0	0	0	0	0.0149749	0	0	0	0.00299498
2900002M20Rik	1	#N/A	#N/A	#N/A	#N/A	#N/A	1	1	1	1	0	0	0	0	0	0	0	0	0	0	0	0
2900005J15Rik	1.10416	0.740358	0.740358	0.896022	0.945893	1	1.10416	0.768865	1	1	0.534618	0.903777	1.20334	1.21806	0.694362	0.910831	0.863625	0.764357	0.58337	2.07846	0.738713	1.0057
2900009J06Rik	-2.30348	-1.5498	-1.5498	0.0224245	0.119176	1	-2.30348	0.00423574	0.167997	1	13.0233	13.0433	18.0342	15.4076	13.4797	14.5976	10.7726	6.72411	7.88687	2.69844	3.60398	6.33719
2900018N21Rik	#N/A	#N/A	#N/A	#N/A	#N/A	#N/A	#N/A	0.373901	0.953061	1	0	0	0	0	0.103433	0.0206866	0	0	0	0	0	0
2900022M07Rik	1.69271	0	0	#N/A	#N/A	#N/A	1.69271	0.413039	1	1	0.301577	0.354656	0	0	0.160693	0.163385	0.149898	0.172469	0.21061	0.694787	0.155053	0.276564
2900024D18Rik	1	#N/A	#N/A	#N/A	#N/A	#N/A	1	1	1	1	0	0	0	0	0	0	0	0	0	0	0	0
2900026A02Rik	-1.07409	-0.879692	-0.879692	0.295019	0.495462	1	-1.07409	0.281311	0.953061	1	0.584245	0.556077	0.619485	0.529602	0.569322	0.571746	0.549157	0.569441	0.562012	0.562497	0.418435	0.532309
2900027M19Rik	1	#N/A	#N/A	#N/A	#N/A	#N/A	1	1	1	1	0	0	0	0	0	0	0	0	0	0	0	0
2900035J10Rik	1	#N/A	#N/A	#N/A	#N/A	#N/A	1	1	1	1	0	0	0	0	0	0	0	0	0	0	0	0
2900037B21Rik	1	#N/A	#N/A	#N/A	#N/A	#N/A	1	1	1	1	0	0	0	0	0	0	0	0	0	0	0	0
2900040C04Rik	1	#N/A	#N/A	#N/A	#N/A	#N/A	1	1	1	1	0	0	0	0	0	0	0	0	0	0	0	0
2900041M22Rik	1.46432	0.833837	0.833837	0.375699	0.571893	1	1.46432	0.495393	1	1	0.293665	0.0690704	0.0705058	0.0669078	0.0625907	0.112548	0.175159	0.0671777	0.0820338	0.378873	0.120788	0.164806
2900042G08Rik	1	#N/A	#N/A	#N/A	#N/A	#N/A	1	1	1	1	0	0	0	0	0	0	0	0	0	0	0	0
2900042K21Rik	1	#N/A	#N/A	#N/A	#N/A	#N/A	1	1	1	1	0	0	0	0	0	0	0	0	0	0	0	0
2900045O20Rik	1.65849	0.839317	0.839317	0.159314	0.346168	1	1.65849	0.184738	0.800422	1	0.070485	0.0414454	0.0282045	0.0133826	0.0250382	0.0357111	0.0467125	0.0268731	0.0984481	0.0757805	0.0483191	0.0592267
2900052L18Rik	-1.044	-1.04785	-1.04785	0.760064	0.867818	1	-1.044	0.821719	1	1	3.3877	2.81625	4.94321	3.06076	4.73063	3.78771	2.6419	2.33823	4.2422	5.19419	3.72376	3.62806
2900052N01Rik	8.30138	0	0	#N/A	#N/A	#N/A	8.30138	0.0418584	0.405384	1	0	0	0.0132525	0	0.0235295	0.00735641	0.0329234	0.0126269	0.107935	0.0610409	0.0908153	0.0610684
2900057B20Rik	1.03405	#N/A	#N/A	#N/A	#N/A	#N/A	1.03405	0.970207	1	1	0.110884	0	0	0	0.0945333	0.0410834	0.110229	0	0	0.102183	0	0.0424824
2900060B14Rik	#N/A	#N/A	#N/A	#N/A	#N/A	#N/A	#N/A	0.373901	0.953061	1	0	0	0	0	0	0	0	0	0	0.229415	0	0.045883
2900060N12Rik	1.6618	#N/A	#N/A	#N/A	#N/A	#N/A	1.6618	0.538723	1	1	0	0	0.00519106	0.00985231	0	0.00300868	0.00859749	0	0	0.011955	0.00444659	0.00499981
2900064F13Rik	1	#N/A	#N/A	#N/A	#N/A	#N/A	1	1	1	1	0	0	0	0	0	0	0	0	0	0	0	0
2900064K03Rik	1	#N/A	#N/A	#N/A	#N/A	#N/A	1	1	1	1	0	0	0	0	0	0	0	0	0	0	0	0
2900069G24Rik	1	#N/A	#N/A	#N/A	#N/A	#N/A	1	1	1	1	0	0	0	0	0	0	0	0	0	0	0	0
2900072N19Rik	-3.45955	0	0	#N/A	#N/A	#N/A	-3.45955	0.0236646	0.317319	1	0.245027	0.329318	0.294142	0.119628	0.186515	0.234926	0.0347972	0.24022	0	0.0645148	0	0.0679065
2900076A07Rik	-1.33777	0.390756	0.390756	0.186259	0.380467	1	-1.33777	0.186445	0.802186	1	0.710051	0.902729	1.61261	1.00563	1.39067	1.12434	0.915708	0.702394	0.777314	1.09646	0.710401	0.840456
2900076G11Rik	2.31104	0	0	#N/A	#N/A	#N/A	2.31104	0.191506	0.811303	1	0	0	0.291744	0	0.776978	0.213745	0.48319	0.833918	0.678891	0.223962	0.249904	0.493973
2900078I11Rik	1	#N/A	#N/A	#N/A	#N/A	#N/A	1	1	1	1	0	0	0	0	0	0	0	0	0	0	0	0
2900079G21Rik	11.2764	#N/A	#N/A	#N/A	#N/A	#N/A	11.2764	0.0731239	0.519649	1	0	0	0.00160458	0	0	0.000320917	0.00132876	0	0.00373388	0.0061589	0.00687231	0.00361877
2900089D17Rik	1.42227	1.18992	1.18992	0.0318572	0.143451	1	1.42227	0.0409051	0.400182	1	5.40545	5.74728	6.33657	5.38658	6.91034	5.95724	6.23582	7.04168	8.98308	9.46551	10.6381	8.47283
2900092C05Rik	-1.28179	-0.932017	-0.932017	0.413642	0.605273	1	-1.28179	0.421073	1	1	0.0175031	0.00823351	0.0294162	0.0239272	0.0223833	0.0202927	0.0243597	0.0120118	0.00977881	0.0258077	0.00719928	0.0158315
2900092N22Rik	#N/A	#N/A	#N/A	#N/A	#N/A	#N/A	#N/A	0.373901	0.953061	1	0	0	0	0	0	0	0.324584	0	0	0	0	0.0649168
2900092O11Rik	1	#N/A	#N/A	#N/A	#N/A	#N/A	1	1	1	1	0	0	0	0	0	0	0	0	0	0	0	0
2900093K20Rik	-1.05517	-1.13396	-1.13396	0.503221	0.680808	1	-1.05517	0.883945	1	1	12.2274	8.38803	6.72757	7.83521	11.1302	9.26169	4.05173	3.78773	4.26957	17.3715	14.4068	8.77748
3010001F23Rik	2.00053	0	0	#N/A	#N/A	#N/A	2.00053	0.159607	0.764687	1	0.0191188	0	0.0344266	0.00725995	0.0237703	0.0169151	0.0348442	0.0109339	0.0623086	0.0381739	0.0229362	0.0338393
3010003L21Rik	1.50845	1.46411	1.46411	0.156014	0.34193	1	1.50845	0.147115	0.734526	1	2.10071	1.9923	2.1964	1.77553	2.67199	2.14738	2.62722	1.62767	3.21806	3.49709	5.22612	3.23923
3100003L05Rik	#N/A	#N/A	#N/A	#N/A	#N/A	#N/A	#N/A	0.0318322	0.359622	1	0.00368342	0.00433173	0.00221087	0	0.00196268	0.00243774	0	0	0	0	0	0
3110004A20Rik	1	#N/A	#N/A	#N/A	#N/A	#N/A	1	1	1	1	0	0	0	0	0	0	0	0	0	0	0	0
3110006O06Rik	1	#N/A	#N/A	#N/A	#N/A	#N/A	1	1	1	1	0	0	0	0	0	0	0	0	0	0	0	0
3110009E18Rik	-1.25537	-0.929173	-0.929173	0.410947	0.602707	1	-1.25537	0.369324	0.953061	1	0.0389084	0.0807469	0.0686875	0.0599677	0.117075	0.0730771	0.0796326	0.0523561	0.0607378	0.0653838	0.0329485	0.0582118
3110009F21Rik	#N/A	#N/A	#N/A	#N/A	#N/A	#N/A	#N/A	0.373901	0.953061	1	0	0	0.0286567	0	0	0.00573134	0	0	0	0	0	0
3110015C05Rik	-1.27613	#N/A	#N/A	#N/A	#N/A	#N/A	-1.27613	0.869831	1	1	0	0.0100386	0	0	0	0.00200771	0	0	0	0.00786639	0	0.00157328
3110018I06Rik	1	#N/A	#N/A	#N/A	#N/A	#N/A	1	1	1	1	0	0	0	0	0	0	0	0	0	0	0	0
3110021N24Rik	1.45597	0.901593	0.901593	0.17828	0.370758	1	1.45597	0.101547	0.608169	1	0.0123162	0.00869038	0.00887099	0.0112244	0.00262504	0.0087454	0.00979481	0.0140871	0.0137619	0.0158898	0.0101317	0.0127331
3110031N09Rik	#N/A	#N/A	#N/A	#N/A	#N/A	#N/A	#N/A	0.373901	0.953061	1	0	0	0	0.535878	0	0.107176	0	0	0	0	0	0
3110039M20Rik	1	#N/A	#N/A	#N/A	#N/A	#N/A	1	1	1	1	0	0	0	0	0	0	0	0	0	0	0	0
3110040M04Rik	-1.65755	#N/A	#N/A	#N/A	#N/A	#N/A	-1.65755	0.534511	1	1	0	0	1.55844	0.739455	0.518808	0.563341	0.322638	0.928047	0	0.448634	0	0.339864
3110040N11Rik	-1.05783	-1.04021	-1.04021	0.263731	0.463449	1	-1.05783	0.260703	0.931766	1	4.32924	4.86878	4.36449	4.06994	4.23286	4.37307	4.47081	4.18251	3.61044	4.10577	4.30042	4.13399
3110043J17Rik	1	#N/A	#N/A	#N/A	#N/A	#N/A	1	1	1	1	0	0	0	0	0	0	0	0	0	0	0	0
3110045C21Rik	-2.21702	-1.5476	-1.5476	0.00525798	0.0623143	1	-2.21702	0.00372135	0.163211	1	8.91932	10.4892	8.79332	14.4803	10.0103	10.5385	7.71013	4.5341	3.73133	4.6458	3.14581	4.75344
3110056K07Rik	-1.41914	-1.84829	-1.84829	0.0389099	0.158468	1	-1.41914	0.0426701	0.408943	1	1.91231	2.22655	2.1512	2.56079	2.51028	2.27222	1.37855	1.36885	1.28242	2.43916	1.53665	1.60113
3110062G12Rik	1	#N/A	#N/A	#N/A	#N/A	#N/A	1	1	1	1	0	0	0	0	0	0	0	0	0	0	0	0
3110070M22Rik	-1.17277	-1.32781	-1.32781	0.50911	0.686641	1	-1.17277	0.49565	1	1	2.03025	1.11421	3.08713	1.85027	2.16361	2.04909	2.42192	1.23849	2.26856	0.997845	1.80932	1.74723
3110080E11Rik	#N/A	#N/A	#N/A	#N/A	#N/A	#N/A	#N/A	0.181087	0.793803	1	0	0	0	0	0	0	0	0.100892	0	0.0812883	0	0.0364361
3110080O07Rik	1.20701	0	0	#N/A	#N/A	#N/A	1.20701	0.743092	1	1	0.901187	0.883167	0.360609	0.684412	0.320126	0.6299	0.746554	0.51538	0	2.0762	0.463338	0.760294
3110082I17Rik	-1.20304	-0.897813	-0.897813	0.120549	0.294403	1	-1.20304	0.114045	0.644066	1	0.202361	0.218296	0.255709	0.157729	0.228625	0.212544	0.187554	0.147924	0.199763	0.182278	0.165842	0.176672
3110082J24Rik	1	#N/A	#N/A	#N/A	#N/A	#N/A	1	1	1	1	0	0	0	0	0	0	0	0	0	0	0	0
3110083C13Rik	-3.06708	-0.273542	-0.273542	0.0179856	0.106582	1	-3.06708	0.000420872	0.0796377	1	0.658389	0.433591	0.758746	0.660024	0.645503	0.63125	0.20944	0.180732	0.220701	0.364039	0.0541609	0.205815
3110099E03Rik	-4.68378	0	0	#N/A	#N/A	#N/A	-4.68378	0.00612036	0.188515	1	0.170232	0.0895602	0.129066	0.127583	0.219605	0.147209	0.01336	0.0102478	0	0.119721	0.0138195	0.0314295
3200001D21Rik	1	#N/A	#N/A	#N/A	#N/A	#N/A	1	1	1	1	0	0	0	0	0	0	0	0	0	0	0	0
3222401L13Rik	-3.78874	0	0	#N/A	#N/A	#N/A	-3.78874	0.0400782	0.39688	1	0.243725	0.229298	0.0877737	0.277648	0.31168	0.230025	0	0	0.0340417	0.269523	0	0.0607129
3300002A11Rik	1	#N/A	#N/A	#N/A	#N/A	#N/A	1	1	1	1	0	0	0	0	0	0	0	0	0	0	0	0
3300002I08Rik	-1.4414	-0.611056	-0.611056	0.005216	0.0620594	1	-1.4414	0.0015575	0.129838	1	0.52073	0.563669	0.64997	0.559503	0.507637	0.560302	0.467654	0.324873	0.33473	0.411709	0.404636	0.38872
3300002P13Rik	1	#N/A	#N/A	#N/A	#N/A	#N/A	1	1	1	1	0	0	0	0	0	0	0	0	0	0	0	0
3300005D01Rik	2.12356	0.515108	0.515108	0.0218642	0.117268	1	2.12356	0.0418959	0.405566	1	0.234125	0.235999	0.160603	0.304814	0.249503	0.237009	0.498734	0.344298	0.280293	0.739733	0.653456	0.503303
3425401B19Rik	1	#N/A	#N/A	#N/A	#N/A	#N/A	1	1	1	1	0	0	0	0	0	0	0	0	0	0	0	0
3632454L22Rik	1.03851	0	0	#N/A	#N/A	#N/A	1.03851	0.955175	1	1	0.0163127	0.00479597	0.0146869	0.0139374	0.0173842	0.0134234	0.0162164	0	0	0.0450984	0.00838706	0.0139404
3732407C23Rik	1	#N/A	#N/A	#N/A	#N/A	#N/A	1	1	1	1	0	0	0	0	0	0	0	0	0	0	0	0
3830403N18Rik	2.19886	#N/A	#N/A	#N/A	#N/A	#N/A	2.19886	0.534821	1	1	0	0.0426166	0	0	0.00965466	0.0104542	0.0180122	0	0.0885763	0.00834878	0	0.0229875
3830406C13Rik	-1.97151	-2.51722	-2.51722	0.000520961	0.025512	1	-1.97151	0.0003519	0.0786404	1	2.93685	2.71569	3.57383	2.94231	3.50704	3.13514	1.7597	1.49089	1.61831	1.89079	1.19142	1.59022
3830408C21Rik	-1.35333	-0.866429	-0.866429	0.238368	0.436462	1	-1.35333	0.259696	0.930646	1	0.0884409	0.0492665	0.0894051	0.106053	0.0694473	0.0805226	0.0786641	0.0319443	0.0260058	0.09866	0.0622238	0.0594996
3830422I06Rik	1	#N/A	#N/A	#N/A	#N/A	#N/A	1	1	1	1	0	0	0	0	0	0	0	0	0	0	0	0
3830432H09Rik	-1.43862	#N/A	#N/A	#N/A	#N/A	#N/A	-1.43862	0.708482	1	1	0	0.0269732	0.0275338	0.0522573	0.0244428	0.0262414	0.0912033	0	0	0	0	0.0182407
3930402G23Rik	8.06332	0	0	#N/A	#N/A	#N/A	8.06332	0.0501407	0.439179	1	0	0.211174	0.0431126	0	0	0.0508573	0.142807	0.16431	0.401293	0.529535	0.812451	0.410079
4631405J19Rik	-3.52079	#N/A	#N/A	#N/A	#N/A	#N/A	-3.52079	0.528401	1	1	0.0639842	0	0	0	0	0.0127968	0.0181733	0	0	0	0	0.00363465
4631422I05Rik	#N/A	#N/A	#N/A	#N/A	#N/A	#N/A	#N/A	0.0420523	0.406443	1	0	0	0	0	0	0	0.17294	0.09949	0.242984	0	0.0894438	0.120971
4632404H12Rik	-1.16358	-1.295	-1.295	0.35412	0.552525	1	-1.16358	0.535831	1	1	2.22479	2.49178	3.5292	2.38359	2.7943	2.68473	1.7114	1.30263	1.96064	4.24691	2.31496	2.30731
4632404M16Rik	1.16422	#N/A	#N/A	#N/A	#N/A	#N/A	1.16422	0.88578	1	1	0	0	0.31938	0	0	0.063876	0.052896	0.0608608	0.14864	0	0.109431	0.0743655
4632411P08Rik	-1.41978	-0.872901	-0.872901	0.229865	0.427235	1	-1.41978	0.290184	0.953061	1	0.0520278	0.0917775	0.0624566	0.0740866	0.152474	0.0865645	0.0646507	0.0297542	0.109003	0.0479456	0.0534994	0.0609705
4632418H02Rik	1	#N/A	#N/A	#N/A	#N/A	#N/A	1	1	1	1	0	0	0	0	0	0	0	0	0	0	0	0
4632427E13Rik	1.20835	-2.42966	-2.42966	0.8461	0.915984	1	1.20835	0.619086	1	1	0.751623	0.638381	1.10279	1.30814	1.31274	1.02273	1.017	0.477606	0.758196	2.61668	1.30961	1.23582
4632428C04Rik	-1.49029	-0.617843	-0.617843	0.0667606	0.212055	1	-1.49029	0.036768	0.382174	1	0.371225	0.436563	0.646891	0.600237	0.535985	0.51818	0.345225	0.397206	0.183983	0.430382	0.381725	0.347704
4632432E15Rik	#N/A	#N/A	#N/A	#N/A	#N/A	#N/A	#N/A	0.373901	0.953061	1	0	0	0	0	0	0	0.125007	0	0	0	0	0.0250015
4632433K11Rik	-1.86089	#N/A	#N/A	#N/A	#N/A	#N/A	-1.86089	0.42126	1	1	2.7166	0.638947	3.26113	3.55891	0	2.03512	0	0	1.1383	0	4.32982	1.09362
4633401B06Rik	1	#N/A	#N/A	#N/A	#N/A	#N/A	1	1	1	1	0	0	0	0	0	0	0	0	0	0	0	0
4731419I09Rik	1.36974	1.16766	1.16766	0.00454079	0.0585942	1	1.36974	0.00211425	0.13856	1	7.113	8.13006	6.34414	5.93288	6.09035	6.72209	8.82729	8.08299	9.09804	10.1084	9.92075	9.2075
4732414G09Rik	1	#N/A	#N/A	#N/A	#N/A	#N/A	1	1	1	1	0	0	0	0	0	0	0	0	0	0	0	0
4732416N19Rik	1.03366	0.936484	0.936484	0.922993	0.961178	1	1.03366	0.904736	1	1	0.602224	0.354109	1.08441	0.735047	0.779303	0.711018	0.769715	0.541209	0.480651	1.30815	0.575024	0.73495
4732419C18Rik	-1.27613	#N/A	#N/A	#N/A	#N/A	#N/A	-1.27613	0.869831	1	1	0	0.0357256	0	0	0	0.00714512	0	0	0	0.0279952	0	0.00559904
4732440D04Rik	-2.21959	-0.549635	-0.549635	0.0308341	0.140757	1	-2.21959	0.0358758	0.378942	1	0.233782	0.274929	0.273447	0.518984	0.459946	0.352217	0.113221	0.113129	0.142333	0.350779	0.0739675	0.158686
4732463B04Rik	1.52145	-2.48028	-2.48028	0.126471	0.30305	1	1.52145	0.120807	0.664646	1	0.898358	0.402466	1.39939	0.96248	1.07134	0.946807	1.47779	1.3578	1.12032	2.25694	0.989751	1.44052
4732465J04Rik	1.21011	0.874316	0.874316	0.420556	0.611472	1	1.21011	0.456405	1	1	0.14388	0.158628	0.25908	0.126344	0.329021	0.203391	0.229444	0.188566	0.330747	0.337002	0.144867	0.246125
4732471J01Rik	-1.16549	-0.824558	-0.824558	0.167311	0.356504	1	-1.16549	0.16318	0.772448	1	0.400675	0.427533	0.567344	0.511957	0.57372	0.496246	0.499809	0.424665	0.410541	0.459053	0.334856	0.425785
4732487G21Rik	1.37704	-5.73202	-5.73202	0.0173314	0.104464	1	1.37704	0.0214839	0.303823	1	0.965616	0.863506	0.905602	1.05418	0.996883	0.957158	0.999911	1.34605	1.46109	1.24209	1.54111	1.31805
4732490B19Rik	-4.12501	#N/A	#N/A	#N/A	#N/A	#N/A	-4.12501	0.20274	0.829334	1	0.0482618	0.0283781	0	0	0.0257159	0.0204712	0	0	0	0	0.0248134	0.00496269
4732491K20Rik	-1.38408	-0.0507283	-0.0507283	0.0368803	0.154369	1	-1.38408	0.0233688	0.315701	1	0.86997	0.919747	0.928313	1.15123	1.06758	0.987368	0.812418	0.593012	0.932809	0.704534	0.524095	0.713374
4732496C06Rik	-1.02994	0.923725	0.923725	0.914409	0.957005	1	-1.02994	0.919959	1	1	0.368045	0.432823	1.03091	0.559028	1.24203	0.726566	0.731743	0.771764	0.342704	0.734863	0.946136	0.705442
4831440D22Rik	1	#N/A	#N/A	#N/A	#N/A	#N/A	1	1	1	1	0	0	0	0	0	0	0	0	0	0	0	0
4833403J16Rik	-1.03288	-1.06828	-1.06828	0.646838	0.791621	1	-1.03288	0.878241	1	1	4.01601	4.89777	3.74967	4.91386	4.91383	4.49823	3.5487	5.10381	2.493	7.26474	3.36486	4.35502
4833404L02Rik	#N/A	#N/A	#N/A	#N/A	#N/A	#N/A	#N/A	0.373901	0.953061	1	0.16889	0	0	0	0	0.033778	0	0	0	0	0	0
4833405L11Rik	1	#N/A	#N/A	#N/A	#N/A	#N/A	1	1	1	1	0	0	0	0	0	0	0	0	0	0	0	0
4833407H14Rik	-1.14366	#N/A	#N/A	#N/A	#N/A	#N/A	-1.14366	0.927145	1	1	0	0.327004	0	0	0	0.0654008	0	0	0	0	0.285928	0.0571856
4833408A19Rik	1.07778	1.03738	1.03738	0.465154	0.649171	1	1.07778	0.529761	1	1	8.32262	7.97495	8.69574	12.9925	9.52625	9.50241	12.1038	8.46155	10.3328	9.37397	10.9352	10.2415
4833411C07Rik	3.47152	-0.189992	-0.189992	0.0296681	0.137855	1	3.47152	0.0881476	0.568648	1	0.380782	0.387083	0.449361	0.389668	0.474571	0.416293	0.615919	0.826771	0.721149	2.87861	2.1834	1.44517
4833412C05Rik	9.18326	0	0	#N/A	#N/A	#N/A	9.18326	0.013918	0.249573	1	0	0.00913729	0.00932719	0.00885121	0.0165602	0.00877518	0.115858	0.11553	0.0759655	0.0716014	0.0239686	0.0805847
4833412C15Rik	1	#N/A	#N/A	#N/A	#N/A	#N/A	1	1	1	1	0	0	0	0	0	0	0	0	0	0	0	0
4833412K13Rik	1	#N/A	#N/A	#N/A	#N/A	#N/A	1	1	1	1	0	0	0	0	0	0	0	0	0	0	0	0
4833413E03Rik	-1.79686	#N/A	#N/A	#N/A	#N/A	#N/A	-1.79686	0.432446	1	1	0	0.0907157	0.092601	0	0.0822054	0.0531044	0.0766833	0	0	0.0710864	0	0.0295539
4833413G10Rik	-1.05498	-1.0216	-1.0216	0.344302	0.543195	1	-1.05498	0.339232	0.953061	1	13.3966	13.4377	15.2305	14.8124	14.7804	14.3315	13.5525	13.7905	14.6389	14.5967	11.3446	13.5846
4833415N18Rik	2.97741	#N/A	#N/A	#N/A	#N/A	#N/A	2.97741	0.477118	1	1	0	0	0.0597309	0	0.0530254	0.0225513	0	0.284557	0	0	0.0511646	0.0671443
4833417C18Rik	2.07454	0	0	#N/A	#N/A	#N/A	2.07454	0.379941	0.962723	1	0.208453	0.245142	0.250237	0.474933	0	0.235753	0.34537	0.15895	1.45576	0.128065	0.357248	0.489078
4833418N02Rik	1.46018	2.04583	2.04583	0.0508331	0.181993	1	1.46018	0.0368805	0.382732	1	1.39147	1.04547	1.83279	1.18886	2.20371	1.53246	1.88277	2.3431	2.67232	2.42212	1.86803	2.23766
4833419F23Rik	-1.46527	0	0	#N/A	#N/A	#N/A	-1.46527	0.394967	0.985983	1	0.0598914	0.0821714	0.0239655	0.0341137	0.117013	0.063431	0	0.0799197	0.0278839	0.0367948	0.0718496	0.0432896
4833419O12Rik	#N/A	#N/A	#N/A	#N/A	#N/A	#N/A	#N/A	0.373901	0.953061	1	0	0	0	0	0	0	0	0	0	0.0456754	0	0.00913508
4833420G17Rik	1.74708	1.62523	1.62523	8.83517e-05	0.013072	1	1.74708	0.00177248	0.135174	1	2.23924	2.15457	2.91669	2.43122	2.51928	2.4522	3.91675	3.88311	4.04479	5.23451	4.34181	4.28419
4833421G17Rik	1	#N/A	#N/A	#N/A	#N/A	#N/A	1	1	1	1	0	0	0	0	0	0	0	0	0	0	0	0
4833421K07Rik	1	#N/A	#N/A	#N/A	#N/A	#N/A	1	1	1	1	0	0	0	0	0	0	0	0	0	0	0	0
4833422C13Rik	-1.05092	-0.979656	-0.979656	0.843051	0.914354	1	-1.05092	0.7225	1	1	0.282233	0.139043	0.270129	0.23462	0.251997	0.235605	0.219904	0.191943	0.287661	0.221427	0.200014	0.22419
4833422M21Rik	1	#N/A	#N/A	#N/A	#N/A	#N/A	1	1	1	1	0	0	0	0	0	0	0	0	0	0	0	0
4833427F10Rik	-1.18299	#N/A	#N/A	#N/A	#N/A	#N/A	-1.18299	0.909173	1	1	0	0.0218916	0	0	0	0.00437831	0.0185053	0	0	0	0	0.00370105
4833428L15Rik	3.05918	0	0	#N/A	#N/A	#N/A	3.05918	0.126982	0.681352	1	0.0203048	0.0238785	0.0243748	0.0231309	0.0324577	0.0248293	0.131202	0.0928968	0.127621	0.0280675	0	0.0759574
4833438C02Rik	1.22125	1.08636	1.08636	0.201174	0.39632	1	1.22125	0.225395	0.865094	1	8.13004	10.175	8.4166	10.7061	14.3076	10.3471	10.8255	10.5787	10.1053	15.2592	16.4132	12.6364
4833439L19Rik	1.02305	1.00419	1.00419	0.794305	0.887259	1	1.02305	0.77006	1	1	138.575	132.79	167.531	126.838	148.39	142.825	157.068	163.916	142	116.68	150.924	146.117
4833445I07Rik	1.01197	1.00729	1.00729	0.978943	0.9896	1	1.01197	0.917541	1	1	1.19095	1.64772	1.68196	1.75574	1.64246	1.58376	1.67141	1.1218	1.46773	1.80765	1.945	1.60272
4921501I09Rik	1.1391	0.891657	0.891657	0.754844	0.864119	1	1.1391	0.69782	1	1	0.445586	0.524012	0.140764	0.400741	0.499845	0.402189	0.349701	0.241414	0.524093	0.886085	0.289383	0.458135
4921504A21Rik	-1.12276	-0.917671	-0.917671	0.371013	0.568292	1	-1.12276	0.460597	1	1	0.195208	0.229566	0.264574	0.186511	0.194609	0.214094	0.181536	0.187263	0.131928	0.284346	0.168354	0.190685
4921504E06Rik	1.039	#N/A	#N/A	#N/A	#N/A	#N/A	1.039	0.940099	1	1	0.00841871	0.00594027	0.00404248	0	0.00358867	0.00439803	0.0066952	0	0.00940689	0.00155163	0.0051941	0.00456957
4921507G05Rik	-2.94441	#N/A	#N/A	#N/A	#N/A	#N/A	-2.94441	0.279753	0.953061	1	0.110009	0.258741	0	0.12532	0	0.098814	0.0546795	0	0	0	0.11312	0.0335599
4921507P07Rik	3.61578	0	0	#N/A	#N/A	#N/A	3.61578	0.0800651	0.542219	1	0.0394373	0	0.0315616	0.119804	0	0.0381605	0.20909	0.172912	0.073444	0.0181715	0.216281	0.13798
4921508D12Rik	1	#N/A	#N/A	#N/A	#N/A	#N/A	1	1	1	1	0	0	0	0	0	0	0	0	0	0	0	0
4921508M14Rik	1	#N/A	#N/A	#N/A	#N/A	#N/A	1	1	1	1	0	0	0	0	0	0	0	0	0	0	0	0
4921509A06Rik	1	#N/A	#N/A	#N/A	#N/A	#N/A	1	1	1	1	0	0	0	0	0	0	0	0	0	0	0	0
4921509C19Rik	1	#N/A	#N/A	#N/A	#N/A	#N/A	1	1	1	1	0	0	0	0	0	0	0	0	0	0	0	0
4921509O07Rik	#N/A	#N/A	#N/A	#N/A	#N/A	#N/A	#N/A	0.1792	0.793803	1	0	0	0	0	0	0	0.00539089	0.00620262	0	0	0	0.0023187
4921511C10Rik	#N/A	#N/A	#N/A	#N/A	#N/A	#N/A	#N/A	0.373901	0.953061	1	0	0	0	0	0	0	0	0	0	0.0275779	0	0.00551559
4921511C20Rik	1	#N/A	#N/A	#N/A	#N/A	#N/A	1	1	1	1	0	0	0	0	0	0	0	0	0	0	0	0
4921511E07Rik	1	#N/A	#N/A	#N/A	#N/A	#N/A	1	1	1	1	0	0	0	0	0	0	0	0	0	0	0	0
4921511I17Rik	-1.03247	-0.972743	-0.972743	0.861353	0.9245	1	-1.03247	0.908654	1	1	0.156733	0.206261	0.0627165	0.106278	0.163051	0.139008	0.0779037	0.059756	0.182427	0.165069	0.188027	0.134637
4921513H07Rik	1	#N/A	#N/A	#N/A	#N/A	#N/A	1	1	1	1	0	0	0	0	0	0	0	0	0	0	0	0
4921513I03Rik	1.2332	0	0	#N/A	#N/A	#N/A	1.2332	0.654219	1	1	0.0466292	0.0137091	0	0.0531194	0.037269	0.0301453	0.0231769	0.0266668	0.0488461	0.0751986	0.011987	0.0371751
4921513I08Rik	1	#N/A	#N/A	#N/A	#N/A	#N/A	1	1	1	1	0	0	0	0	0	0	0	0	0	0	0	0
4921514A10Rik	1	#N/A	#N/A	#N/A	#N/A	#N/A	1	1	1	1	0	0	0	0	0	0	0	0	0	0	0	0
4921515E04Rik	-6.6467	#N/A	#N/A	#N/A	#N/A	#N/A	-6.6467	0.160789	0.767231	1	0.000526061	0	0.000631507	0.000599281	0.00224245	0.00079986	0	0.000601698	0	0	0	0.00012034
4921515G04Rik	-1.42716	0	0	#N/A	#N/A	#N/A	-1.42716	0.408357	1	1	0.0979884	0.115235	0.35289	0.260463	0.278465	0.221008	0.12988	0.0747181	0	0.301001	0.268693	0.154858
4921515L22Rik	1	#N/A	#N/A	#N/A	#N/A	#N/A	1	1	1	1	0	0	0	0	0	0	0	0	0	0	0	0
4921516A02Rik	1.28593	1.10576	1.10576	0.142473	0.32468	1	1.28593	0.155252	0.75465	1	12.3528	9.82107	13.1232	7.84539	15.5591	11.7403	11.8043	13.1173	16.3827	20.8833	13.2986	15.0972
4921517D16Rik	1	#N/A	#N/A	#N/A	#N/A	#N/A	1	1	1	1	0	0	0	0	0	0	0	0	0	0	0	0
4921517D22Rik	1	#N/A	#N/A	#N/A	#N/A	#N/A	1	1	1	1	0	0	0	0	0	0	0	0	0	0	0	0
4921518K17Rik	1	#N/A	#N/A	#N/A	#N/A	#N/A	1	1	1	1	0	0	0	0	0	0	0	0	0	0	0	0
4921520N01Rik	1	#N/A	#N/A	#N/A	#N/A	#N/A	1	1	1	1	0	0	0	0	0	0	0	0	0	0	0	0
4921521D15Rik	1	#N/A	#N/A	#N/A	#N/A	#N/A	1	1	1	1	0	0	0	0	0	0	0	0	0	0	0	0
4921522A10Rik	1	#N/A	#N/A	#N/A	#N/A	#N/A	1	1	1	1	0	0	0	0	0	0	0	0	0	0	0	0
4921522P10Rik	#N/A	#N/A	#N/A	#N/A	#N/A	#N/A	#N/A	0.0864428	0.563326	1	0.104749	0.0615925	0.0628725	0	0	0.0458427	0	0	0	0	0	0
4921523L03Rik	1.1635	#N/A	#N/A	#N/A	#N/A	#N/A	1.1635	0.917973	1	1	0	0	0.0463354	0	0	0.00926709	0	0	0.0539115	0	0	0.0107823
4921524J17Rik	-1.03979	-3.35164	-3.35164	0.612195	0.766037	1	-1.03979	0.710532	1	1	1.10834	1.13861	0.963465	1.13924	1.07253	1.08444	0.816847	0.823273	1.06761	1.31488	1.19209	1.04294
4921524L21Rik	-1.47565	#N/A	#N/A	#N/A	#N/A	#N/A	-1.47565	0.780613	1	1	0	0.0153084	0	0	0	0.00306167	0.00431346	0	0.0060605	0	0	0.00207479
4921525O09Rik	1	#N/A	#N/A	#N/A	#N/A	#N/A	1	1	1	1	0	0	0	0	0	0	0	0	0	0	0	0
4921527H02Rik	1	#N/A	#N/A	#N/A	#N/A	#N/A	1	1	1	1	0	0	0	0	0	0	0	0	0	0	0	0
4921528I07Rik	-2.02416	#N/A	#N/A	#N/A	#N/A	#N/A	-2.02416	0.541089	1	1	0	0.00227327	0	0.00220209	0	0.000895071	0	0.00221097	0	0	0	0.000442194
4921529L05Rik	#N/A	#N/A	#N/A	#N/A	#N/A	#N/A	#N/A	0.373901	0.953061	1	0	0	0.00467948	0	0	0.000935896	0	0	0	0	0	0
4921531C22Rik	-1.43603	-2.41501	-2.41501	0.0238349	0.124019	1	-1.43603	0.0162325	0.26947	1	1.72591	2.26846	1.52343	2.02396	2.00156	1.90866	1.36248	1.16121	0.992606	1.82439	1.30494	1.32913
4921531P14Rik	#N/A	#N/A	#N/A	#N/A	#N/A	#N/A	#N/A	0.373901	0.953061	1	0	0	0	0	0	0	0	0	0	0.00426767	0	0.000853535
4921534A09Rik	-2.14494	0	0	#N/A	#N/A	#N/A	-2.14494	0.109186	0.630114	1	0.122927	0.216845	0.221352	0.140037	0.0655008	0.153332	0.0611008	0	0	0.169924	0.126404	0.0714857
4921534H16Rik	#N/A	#N/A	#N/A	#N/A	#N/A	#N/A	#N/A	0.373901	0.953061	1	0	0	0	0	0	0	0	0.0400642	0	0	0	0.00801283
4921536K21Rik	1.0782	0.931888	0.931888	0.758737	0.866984	1	1.0782	0.697662	1	1	0.459494	0.22015	0.408591	0.484675	0.380858	0.390754	0.236849	0.48663	0.380318	0.407759	0.594988	0.421309
4921539E11Rik	-5.68797	#N/A	#N/A	#N/A	#N/A	#N/A	-5.68797	0.208133	0.837773	1	0.00761442	0.00298487	0	0	0.00270485	0.00266083	0	0	0	0.002339	0	0.000467799
4921539H07Rik	-3.74398	-0.436434	-0.436434	0.0162847	0.101636	1	-3.74398	0.00179311	0.135174	1	0.309348	0.278197	0.265775	0.435324	0.229474	0.303624	0.0783879	0.0208133	0.0847204	0.187256	0.0343047	0.0810965
4922502N22Rik	1	#N/A	#N/A	#N/A	#N/A	#N/A	1	1	1	1	0	0	0	0	0	0	0	0	0	0	0	0
4930401A07Rik	#N/A	#N/A	#N/A	#N/A	#N/A	#N/A	#N/A	0.373901	0.953061	1	0	0	0	0	0	0	0	0	0	0.00857419	0	0.00171484
4930401C15Rik	-1.11515	-0.977368	-0.977368	0.705661	0.830928	1	-1.11515	0.594747	1	1	0.0395754	0.0496436	0.0601769	0.0510948	0.0984078	0.0597797	0.0629467	0.0513009	0.0479057	0.0461956	0.0596856	0.0536069
4930401G09Rik	-3.08389	#N/A	#N/A	#N/A	#N/A	#N/A	-3.08389	0.403977	0.999106	1	0.215382	0	0	0	0.114764	0.0660293	0.107055	0	0	0	0	0.021411
4930401O10Rik	1	#N/A	#N/A	#N/A	#N/A	#N/A	1	1	1	1	0	0	0	0	0	0	0	0	0	0	0	0
4930401O12Rik	#N/A	#N/A	#N/A	#N/A	#N/A	#N/A	#N/A	0.100902	0.606225	1	0	0.00651598	0	0.0126239	0.0059047	0.00500892	0	0	0	0	0	0
4930402C01Rik	1	#N/A	#N/A	#N/A	#N/A	#N/A	1	1	1	1	0	0	0	0	0	0	0	0	0	0	0	0
4930402D18Rik	-1.6432	#N/A	#N/A	#N/A	#N/A	#N/A	-1.6432	0.666917	1	1	0.0253492	0	0	0.00412535	0.00385917	0.00666675	0.00359993	0	0	0.0166859	0	0.00405717
4930402F06Rik	#N/A	#N/A	#N/A	#N/A	#N/A	#N/A	#N/A	0.373901	0.953061	1	0	0	0	0.0161651	0	0.00323302	0	0	0	0	0	0
4930402F11Rik	1	#N/A	#N/A	#N/A	#N/A	#N/A	1	1	1	1	0	0	0	0	0	0	0	0	0	0	0	0
4930402H05Rik	1	#N/A	#N/A	#N/A	#N/A	#N/A	1	1	1	1	0	0	0	0	0	0	0	0	0	0	0	0
4930402K13Rik	1	#N/A	#N/A	#N/A	#N/A	#N/A	1	1	1	1	0	0	0	0	0	0	0	0	0	0	0	0
4930403D09Rik	#N/A	#N/A	#N/A	#N/A	#N/A	#N/A	#N/A	0.373901	0.953061	1	0	0.042903	0	0	0	0.0085806	0	0	0	0	0	0
4930403O18Rik	1	#N/A	#N/A	#N/A	#N/A	#N/A	1	1	1	1	0	0	0	0	0	0	0	0	0	0	0	0
4930403P22Rik	#N/A	#N/A	#N/A	#N/A	#N/A	#N/A	#N/A	0.373901	0.953061	1	0	0	0	0	0	0	0	0	0	0	0.221163	0.0442326
4930404A05Rik	1	#N/A	#N/A	#N/A	#N/A	#N/A	1	1	1	1	0	0	0	0	0	0	0	0	0	0	0	0
4930404A12Rik	1.03655	1.01055	1.01055	0.303882	0.503786	1	1.03655	0.318375	0.953061	1	32.282	30.5348	36.0658	32.4687	32.176	32.7055	34.1682	32.9979	33.9731	35.9373	32.4278	33.9009
4930404H11Rik	-2.46883	0	0	#N/A	#N/A	#N/A	-2.46883	0.0126867	0.242809	1	0.0248621	0.010632	0.0217059	0.0283226	0.0216778	0.0214401	0.0134811	0.0103407	0.0126275	0	0.00697237	0.00868432
4930404H24Rik	#N/A	#N/A	#N/A	#N/A	#N/A	#N/A	#N/A	0.373901	0.953061	1	0	0	0	0	0	0	0	0.166731	0	0	0	0.0333462
4930404I05Rik	1.32154	1.28943	1.28943	0.441849	0.630386	1	1.32154	0.365796	0.953061	1	2.31422	2.39364	1.57314	2.60456	1.5451	2.08613	2.46686	1.40321	1.83035	4.95904	3.12512	2.75691
4930404I20Rik	1	#N/A	#N/A	#N/A	#N/A	#N/A	1	1	1	1	0	0	0	0	0	0	0	0	0	0	0	0
4930404K13Rik	1	#N/A	#N/A	#N/A	#N/A	#N/A	1	1	1	1	0	0	0	0	0	0	0	0	0	0	0	0
4930404N11Rik	1.04701	-1.02477	-1.02477	0.893124	0.943983	1	1.04701	0.86679	1	1	3.56892	3.93475	5.35537	3.93861	6.23984	4.6075	3.3261	2.16859	5.29634	8.68474	4.64467	4.82409
4930404O17Rik	#N/A	#N/A	#N/A	#N/A	#N/A	#N/A	#N/A	0.373901	0.953061	1	0	0	0	0	0	0	0	0	0	0.0113255	0	0.0022651
4930405A10Rik	1	#N/A	#N/A	#N/A	#N/A	#N/A	1	1	1	1	0	0	0	0	0	0	0	0	0	0	0	0
4930405A21Rik	2.30598	#N/A	#N/A	#N/A	#N/A	#N/A	2.30598	0.629057	1	1	0	0	0	0	0.076966	0.0153932	0	0	0	0.177482	0	0.0354963
4930405D01Rik	1.61789	#N/A	#N/A	#N/A	#N/A	#N/A	1.61789	0.758083	1	1	0	0	0	0.00122377	0	0.000244755	0	0	0	0.00197993	0	0.000395987
4930405D11Rik	-1.15425	-0.94707	-0.94707	0.336387	0.536156	1	-1.15425	0.320997	0.953061	1	0.0593349	0.0777528	0.105825	0.0811122	0.0993648	0.0846779	0.0606698	0.0581709	0.0947137	0.0765512	0.0767022	0.0733616
4930405G09Rik	1	#N/A	#N/A	#N/A	#N/A	#N/A	1	1	1	1	0	0	0	0	0	0	0	0	0	0	0	0
4930405H06Rik	1	#N/A	#N/A	#N/A	#N/A	#N/A	1	1	1	1	0	0	0	0	0	0	0	0	0	0	0	0
4930405J17Rik	1	#N/A	#N/A	#N/A	#N/A	#N/A	1	1	1	1	0	0	0	0	0	0	0	0	0	0	0	0
4930405L22Rik	1	#N/A	#N/A	#N/A	#N/A	#N/A	1	1	1	1	0	0	0	0	0	0	0	0	0	0	0	0
4930405N21Rik	1	#N/A	#N/A	#N/A	#N/A	#N/A	1	1	1	1	0	0	0	0	0	0	0	0	0	0	0	0
4930405O22Rik	#N/A	#N/A	#N/A	#N/A	#N/A	#N/A	#N/A	0.373901	0.953061	1	0	0	0	0	0	0	0	0	0	0.112635	0	0.0225271
4930406D18Rik	1	#N/A	#N/A	#N/A	#N/A	#N/A	1	1	1	1	0	0	0	0	0	0	0	0	0	0	0	0
4930407G08Rik	1.86565	#N/A	#N/A	#N/A	#N/A	#N/A	1.86565	0.700701	1	1	0	0	0	0	0.0240684	0.00481368	0.0449032	0	0	0	0	0.00898064
4930407I10Rik	1	#N/A	#N/A	#N/A	#N/A	#N/A	1	1	1	1	0	0	0	0	0	0	0	0	0	0	0	0
4930407I19Rik	1	#N/A	#N/A	#N/A	#N/A	#N/A	1	1	1	1	0	0	0	0	0	0	0	0	0	0	0	0
4930408K08Rik	1	#N/A	#N/A	#N/A	#N/A	#N/A	1	1	1	1	0	0	0	0	0	0	0	0	0	0	0	0
4930408O17Rik	-1.7142	0	0	#N/A	#N/A	#N/A	-1.7142	0.242836	0.900105	1	0.0541306	0.0254631	0.0389885	0.0863307	0.0230744	0.0455975	0.0322866	0	0.0151211	0.0299301	0.0556616	0.0265999
4930412B13Rik	-3.18761	#N/A	#N/A	#N/A	#N/A	#N/A	-3.18761	0.105322	0.618204	1	0.00351688	0.00206794	0	0.00200319	0.00374788	0.00226718	0.00174806	0	0	0	0.00180818	0.000711247
4930412C18Rik	-1.34802	-0.811017	-0.811017	0.0474458	0.175679	1	-1.34802	0.0581039	0.471622	1	0.261247	0.208232	0.365882	0.304222	0.303153	0.288547	0.204878	0.219127	0.247314	0.240749	0.158197	0.214053
4930412E21Rik	1	#N/A	#N/A	#N/A	#N/A	#N/A	1	1	1	1	0	0	0	0	0	0	0	0	0	0	0	0
4930412F09Rik	1	#N/A	#N/A	#N/A	#N/A	#N/A	1	1	1	1	0	0	0	0	0	0	0	0	0	0	0	0
4930412F12Rik	-3.53639	#N/A	#N/A	#N/A	#N/A	#N/A	-3.53639	0.103509	0.613275	1	0.417	0.735592	0.75088	0	0.333292	0.447353	0.310904	0	0	0	0.321596	0.1265
4930412M03Rik	-4.57062	#N/A	#N/A	#N/A	#N/A	#N/A	-4.57062	0.0588017	0.473819	1	0.352997	0.355823	0.302681	0.517023	0	0.305705	0	0.230715	0	0	0.103709	0.0668847
4930412O13Rik	-11.3001	#N/A	#N/A	#N/A	#N/A	#N/A	-11.3001	0.24991	0.912715	1	0	0	0	0.588864	1.22415	0.362603	0	0	0.160442	0	0	0.0320884
4930413E15Rik	1	#N/A	#N/A	#N/A	#N/A	#N/A	1	1	1	1	0	0	0	0	0	0	0	0	0	0	0	0
4930413F20Rik	1	#N/A	#N/A	#N/A	#N/A	#N/A	1	1	1	1	0	0	0	0	0	0	0	0	0	0	0	0
4930413G21Rik	1	#N/A	#N/A	#N/A	#N/A	#N/A	1	1	1	1	0	0	0	0	0	0	0	0	0	0	0	0
4930414F18Rik	-1.61628	0	0	#N/A	#N/A	#N/A	-1.61628	0.357557	0.953061	1	0	0.00398419	0.002324	0.0022054	0.0041262	0.00252796	0.00384902	0.000553573	0.00202798	0.000892024	0.000497675	0.00156406
4930414N06Rik	-1.18608	1.47527	1.47527	0.184576	0.378447	1	-1.18608	0.23136	0.87653	1	1.04653	1.02934	1.1421	1.14162	1.27749	1.12741	0.794451	0.739966	0.779582	1.35603	1.08266	0.950538
4930415C11Rik	1	#N/A	#N/A	#N/A	#N/A	#N/A	1	1	1	1	0	0	0	0	0	0	0	0	0	0	0	0
4930415L06Rik	1	#N/A	#N/A	#N/A	#N/A	#N/A	1	1	1	1	0	0	0	0	0	0	0	0	0	0	0	0
4930415O11Rik	1	#N/A	#N/A	#N/A	#N/A	#N/A	1	1	1	1	0	0	0	0	0	0	0	0	0	0	0	0
4930415P13Rik	1	#N/A	#N/A	#N/A	#N/A	#N/A	1	1	1	1	0	0	0	0	0	0	0	0	0	0	0	0
4930417H01Rik	2.04896	0.801157	0.801157	0.0858743	0.244127	1	2.04896	0.118656	0.657534	1	0.0316027	0.00929123	0.0189686	0.027001	0.0505176	0.0274762	0.023562	0.0451831	0.0993154	0.0728077	0.0406207	0.0562978
4930417O13Rik	6.66181	0	0	#N/A	#N/A	#N/A	6.66181	0.0683471	0.506421	1	0.0121452	0	0.0218696	0	0	0.00680296	0.0784779	0.027783	0.0848177	0.0167885	0.0187331	0.04532
4930417O22Rik	1	#N/A	#N/A	#N/A	#N/A	#N/A	1	1	1	1	0	0	0	0	0	0	0	0	0	0	0	0
4930419G24Rik	-1.10785	#N/A	#N/A	#N/A	#N/A	#N/A	-1.10785	0.944236	1	1	0	0	0	0.00273686	0	0.000547371	0	0	0	0	0.00247042	0.000494084
4930420G21Rik	#N/A	#N/A	#N/A	#N/A	#N/A	#N/A	#N/A	0.373901	0.953061	1	0	0	0	0	0	0	0	0	0	0.00211424	0	0.000422847
4930420N18Rik	1	#N/A	#N/A	#N/A	#N/A	#N/A	1	1	1	1	0	0	0	0	0	0	0	0	0	0	0	0
4930421C12Rik	#N/A	#N/A	#N/A	#N/A	#N/A	#N/A	#N/A	0.373901	0.953061	1	0	0	0	0	0	0	0	0	0.13608	0	0	0.027216
4930422C21Rik	#N/A	0	0	#N/A	#N/A	#N/A	#N/A	0.0255711	0.32761	1	0	0	0	0	0	0	0.0772663	0.177801	0.144748	0.453637	0.293053	0.229301
4930422I22Rik	-1.0751	0	0	#N/A	#N/A	#N/A	-1.0751	0.910038	1	1	0.025137	0.00537478	0	0.0052065	0.0438351	0.0159107	0.00454338	0.0235237	0.0159589	0.0252706	0.00469964	0.0147993
4930422M22Rik	1.11585	0.817009	0.817009	0.44281	0.631385	1	1.11585	0.481594	1	1	0.459866	0.636242	0.681938	0.338977	0.490071	0.521419	0.618498	0.525986	0.491175	0.772784	0.500689	0.581827
4930423C22Rik	1	#N/A	#N/A	#N/A	#N/A	#N/A	1	1	1	1	0	0	0	0	0	0	0	0	0	0	0	0
4930423D22Rik	2.09072	0.439511	0.439511	0.0629929	0.205219	1	2.09072	0.0371629	0.38383	1	0.45804	0.107732	0.109971	0.417434	0.19525	0.257685	0.546403	0.628677	0.511805	0.253261	0.753593	0.538748
4930423D24Rik	1	#N/A	#N/A	#N/A	#N/A	#N/A	1	1	1	1	0	0	0	0	0	0	0	0	0	0	0	0
4930423M02Rik	1	#N/A	#N/A	#N/A	#N/A	#N/A	1	1	1	1	0	0	0	0	0	0	0	0	0	0	0	0
4930425K10Rik	1	#N/A	#N/A	#N/A	#N/A	#N/A	1	1	1	1	0	0	0	0	0	0	0	0	0	0	0	0
4930425K24Rik	1.6897	0	0	#N/A	#N/A	#N/A	1.6897	0.428204	1	1	0.214678	0	0.0859033	0.407597	0	0.141636	0.0711369	0.572938	0.199898	0.13189	0.22075	0.239322
4930425L21Rik	1	#N/A	#N/A	#N/A	#N/A	#N/A	1	1	1	1	0	0	0	0	0	0	0	0	0	0	0	0
4930425O10Rik	1	#N/A	#N/A	#N/A	#N/A	#N/A	1	1	1	1	0	0	0	0	0	0	0	0	0	0	0	0
4930425P05Rik	1.91563	#N/A	#N/A	#N/A	#N/A	#N/A	1.91563	0.570727	1	1	0.177902	0	0	0	0	0.0355805	0.176852	0	0	0.163944	0	0.0681592
4930426D05Rik	1.12306	1.13169	1.13169	0.6163	0.769065	1	1.12306	0.630027	1	1	1.41566	2.55531	3.24076	2.25027	3.92948	2.6783	3.53461	2.44763	2.39113	4.70257	1.9635	3.00789
4930426I24Rik	#N/A	#N/A	#N/A	#N/A	#N/A	#N/A	#N/A	0.213973	0.845864	1	0	0	0	0	0	0	0.247478	0	0	0.114708	0	0.0724371
4930426L09Rik	-1.13214	#N/A	#N/A	#N/A	#N/A	#N/A	-1.13214	0.758151	1	1	0	0.29821	0.228306	0.216655	0.337793	0.216193	0	0.290039	0.17709	0.292104	0.195563	0.190959
4930428D20Rik	1	#N/A	#N/A	#N/A	#N/A	#N/A	1	1	1	1	0	0	0	0	0	0	0	0	0	0	0	0
4930428E07Rik	1	#N/A	#N/A	#N/A	#N/A	#N/A	1	1	1	1	0	0	0	0	0	0	0	0	0	0	0	0
4930428N03Rik	1.48905	#N/A	#N/A	#N/A	#N/A	#N/A	1.48905	0.740436	1	1	0.00252806	0	0	0	0	0.000505611	0	0	0	0.00116485	0.00259956	0.000752882
4930428O21Rik	#N/A	#N/A	#N/A	#N/A	#N/A	#N/A	#N/A	0.373901	0.953061	1	0	0	0	0	0.0310162	0.00620324	0	0	0	0	0	0
4930429C20Rik	1	#N/A	#N/A	#N/A	#N/A	#N/A	1	1	1	1	0	0	0	0	0	0	0	0	0	0	0	0
4930429D17Rik	1.32431	#N/A	#N/A	#N/A	#N/A	#N/A	1.32431	0.790534	1	1	0	0	0	0	0.00714112	0.00142822	0.00222047	0	0.00311981	0.00411681	0	0.00189142
4930429F24Rik	1.1546	0.885668	0.885668	0.379187	0.574975	1	1.1546	0.46825	1	1	0.159128	0.149709	0.22923	0.23566	0.356118	0.225969	0.205645	0.218409	0.26671	0.351943	0.261807	0.260903
4930429H19Rik	-1.14595	#N/A	#N/A	#N/A	#N/A	#N/A	-1.14595	0.926074	1	1	0	0	0	0.0362892	0	0.00725784	0.0316673	0	0	0	0	0.00633346
4930429P21Rik	1	#N/A	#N/A	#N/A	#N/A	#N/A	1	1	1	1	0	0	0	0	0	0	0	0	0	0	0	0
4930430E12Rik	-1.54742	#N/A	#N/A	#N/A	#N/A	#N/A	-1.54742	0.740939	1	1	0.0282624	0.132947	0	0	0	0.0322419	0	0	0	0.10418	0	0.0208359
4930430F08Rik	1.08854	2.06007	2.06007	0.495015	0.673372	1	1.08854	0.487985	1	1	0.95428	1.22155	0.922532	1.28913	1.04396	1.08629	1.0242	0.956258	1.14414	1.57204	1.21573	1.18247
4930430F21Rik	1	#N/A	#N/A	#N/A	#N/A	#N/A	1	1	1	1	0	0	0	0	0	0	0	0	0	0	0	0
4930430O22Rik	1	#N/A	#N/A	#N/A	#N/A	#N/A	1	1	1	1	0	0	0	0	0	0	0	0	0	0	0	0
4930431F10Rik	#N/A	#N/A	#N/A	#N/A	#N/A	#N/A	#N/A	0.373901	0.953061	1	0	0.0221769	0	0	0	0.00443538	0	0	0	0	0	0
4930431F12Rik	#N/A	#N/A	#N/A	#N/A	#N/A	#N/A	#N/A	0.0800924	0.542219	1	0.012165	0.0429183	0.0146034	0	0.012964	0.0165301	0	0	0	0	0	0
4930431L21Rik	#N/A	#N/A	#N/A	#N/A	#N/A	#N/A	#N/A	0.373901	0.953061	1	0	0	0.00598241	0	0	0.00119648	0	0	0	0	0	0
4930431P03Rik	#N/A	#N/A	#N/A	#N/A	#N/A	#N/A	#N/A	0.373901	0.953061	1	0.0250903	0	0	0	0	0.00501806	0	0	0	0	0	0
4930431P22Rik	#N/A	#N/A	#N/A	#N/A	#N/A	#N/A	#N/A	0.373901	0.953061	1	0	0	0	0	0	0	0.0730457	0	0	0	0	0.0146091
4930432B10Rik	-1.96617	-0.788794	-0.788794	0.0770021	0.229809	1	-1.96617	0.0398273	0.395722	1	0.0547204	0.0792019	0.030318	0.0527465	0.0762576	0.0586489	0.0167376	0.00962894	0.0411543	0.042669	0.0389549	0.0298289
4930432H08Rik	1	#N/A	#N/A	#N/A	#N/A	#N/A	1	1	1	1	0	0	0	0	0	0	0	0	0	0	0	0
4930432J09Rik	1.24464	#N/A	#N/A	#N/A	#N/A	#N/A	1.24464	0.808342	1	1	0.00309708	0	0	0.0141126	0	0.00344193	0.00615758	0	0	0.00570816	0.00955404	0.00428396
4930432L08Rik	1	#N/A	#N/A	#N/A	#N/A	#N/A	1	1	1	1	0	0	0	0	0	0	0	0	0	0	0	0
4930432M17Rik	1.34161	#N/A	#N/A	#N/A	#N/A	#N/A	1.34161	0.575632	1	1	0.0125482	0.0147568	0.0150635	0	0.0133724	0.0111482	0.0124741	0.0143524	0.0350528	0	0.0129031	0.0149565
4930432O09Rik	1	#N/A	#N/A	#N/A	#N/A	#N/A	1	1	1	1	0	0	0	0	0	0	0	0	0	0	0	0
4930433B08Rik	1.07328	#N/A	#N/A	#N/A	#N/A	#N/A	1.07328	0.961405	1	1	0	0	0	0	0.0134053	0.00268107	0	0.0143877	0	0	0	0.00287755
4930433E05Rik	1	#N/A	#N/A	#N/A	#N/A	#N/A	1	1	1	1	0	0	0	0	0	0	0	0	0	0	0	0
4930433I11Rik	1	#N/A	#N/A	#N/A	#N/A	#N/A	1	1	1	1	0	0	0	0	0	0	0	0	0	0	0	0
4930433J02Rik	1	#N/A	#N/A	#N/A	#N/A	#N/A	1	1	1	1	0	0	0	0	0	0	0	0	0	0	0	0
4930433N12Rik	-9.69393	0	0	#N/A	#N/A	#N/A	-9.69393	0.0310082	0.355715	1	0.00465034	0.00820324	0.00279124	0.0026488	0.00247789	0.0041543	0	0	0	0.00214273	0	0.000428547
4930434B07Rik	-1.08118	-0.871436	-0.871436	0.828393	0.907045	1	-1.08118	0.76051	1	1	1.07754	0.834491	0.473241	0.389212	0.896244	0.734145	0.54865	0.480962	1.10124	0.750799	0.51347	0.679023
4930434F21Rik	2.88396	#N/A	#N/A	#N/A	#N/A	#N/A	2.88396	0.270835	0.950779	1	0	0	0.00354675	0	0	0.000709351	0	0.00337933	0.00412666	0.00272271	0	0.00204574
4930434J06Rik	#N/A	#N/A	#N/A	#N/A	#N/A	#N/A	#N/A	0.178003	0.793803	1	0	0	0.00288824	0.00274085	0	0.00112582	0	0	0	0	0	0
4930434O05Rik	1	#N/A	#N/A	#N/A	#N/A	#N/A	1	1	1	1	0	0	0	0	0	0	0	0	0	0	0	0
4930435C17Rik	-13.8592	#N/A	#N/A	#N/A	#N/A	#N/A	-13.8592	0.0880189	0.568304	1	0.00125971	0.00296285	0.00756106	0.00430513	0	0.00321775	0	0	0	0.00116087	0	0.000232174
4930435F18Rik	#N/A	#N/A	#N/A	#N/A	#N/A	#N/A	#N/A	0.193056	0.813567	1	0	0	0	0	0	0	0	0.0048609	0	0.00783282	0	0.00253874
4930435M08Rik	1	#N/A	#N/A	#N/A	#N/A	#N/A	1	1	1	1	0	0	0	0	0	0	0	0	0	0	0	0
4930435N07Rik	-4.74538	#N/A	#N/A	#N/A	#N/A	#N/A	-4.74538	0.347486	0.953061	1	0	0.0847874	0	0	0.2305	0.0630575	0	0	0	0.0664409	0	0.0132882
4930437M23Rik	1	#N/A	#N/A	#N/A	#N/A	#N/A	1	1	1	1	0	0	0	0	0	0	0	0	0	0	0	0
4930438A08Rik	#N/A	#N/A	#N/A	#N/A	#N/A	#N/A	#N/A	0.263507	0.937912	1	0	0	0	0	0	0	0.0312855	0	0	0	0.00809037	0.00787517
4930438E09Rik	2.1163	#N/A	#N/A	#N/A	#N/A	#N/A	2.1163	0.521056	1	1	0	0	0.00560389	0	0	0.00112078	0	0.00533937	0.00652015	0	0	0.0023719
4930439A04Rik	1	#N/A	#N/A	#N/A	#N/A	#N/A	1	1	1	1	0	0	0	0	0	0	0	0	0	0	0	0
4930439D14Rik	1.69421	#N/A	#N/A	#N/A	#N/A	#N/A	1.69421	0.600712	1	1	0	0.502347	0.512787	0.486619	0	0.300351	0	0	0	0.787297	1.75698	0.508856
4930440C22Rik	1	#N/A	#N/A	#N/A	#N/A	#N/A	1	1	1	1	0	0	0	0	0	0	0	0	0	0	0	0
4930441H08Rik	-2.32132	#N/A	#N/A	#N/A	#N/A	#N/A	-2.32132	0.477729	1	1	0.00519855	0	0	0.00592211	0	0.00222413	0	0	0	0.00479066	0	0.000958132
4930441J16Rik	1	#N/A	#N/A	#N/A	#N/A	#N/A	1	1	1	1	0	0	0	0	0	0	0	0	0	0	0	0
4930442G10Rik	-1.05659	0.968224	0.968224	0.850098	0.917857	1	-1.05659	0.89076	1	1	0.110659	0.0780817	0.0265681	0.151274	0.0235856	0.0780338	0.110006	0.101256	0.0309121	0.0815816	0.0455158	0.0738543
4930442G15Rik	1.84117	#N/A	#N/A	#N/A	#N/A	#N/A	1.84117	0.604155	1	1	0.0800793	0.0941737	0	0	0	0.0348506	0	0	0	0.0737962	0.247033	0.0641658
4930442H23Rik	#N/A	#N/A	#N/A	#N/A	#N/A	#N/A	#N/A	0.17866	0.793803	1	0	0	0	0	0	0	0	0	0	0.11351	0.126658	0.0480336
4930442J19Rik	1	#N/A	#N/A	#N/A	#N/A	#N/A	1	1	1	1	0	0	0	0	0	0	0	0	0	0	0	0
4930442L01Rik	1	#N/A	#N/A	#N/A	#N/A	#N/A	1	1	1	1	0	0	0	0	0	0	0	0	0	0	0	0
4930442P19Rik	1	#N/A	#N/A	#N/A	#N/A	#N/A	1	1	1	1	0	0	0	0	0	0	0	0	0	0	0	0
4930443G03Rik	1	#N/A	#N/A	#N/A	#N/A	#N/A	1	1	1	1	0	0	0	0	0	0	0	0	0	0	0	0
4930443O20Rik	-3.1974	#N/A	#N/A	#N/A	#N/A	#N/A	-3.1974	0.286849	0.953061	1	0.0119359	0.0561466	0	0.0543886	0	0.0244942	0	0.027304	0	0.0109994	0	0.00766067
4930444A19Rik	1	#N/A	#N/A	#N/A	#N/A	#N/A	1	1	1	1	0	0	0	0	0	0	0	0	0	0	0	0
4930444E06Rik	1	#N/A	#N/A	#N/A	#N/A	#N/A	1	1	1	1	0	0	0	0	0	0	0	0	0	0	0	0
4930444F02Rik	-1.3747	#N/A	#N/A	#N/A	#N/A	#N/A	-1.3747	0.817671	1	1	0.0174462	0	0	0	0	0.00348924	0.00867158	0	0	0.00401933	0	0.00253818
4930444K16Rik	1	#N/A	#N/A	#N/A	#N/A	#N/A	1	1	1	1	0	0	0	0	0	0	0	0	0	0	0	0
4930444P10Rik	1.04448	#N/A	#N/A	#N/A	#N/A	#N/A	1.04448	0.932585	1	1	0.0112153	0.0197838	0.00673166	0	0.0239038	0.0123269	0.00557452	0	0.0156646	0.0258383	0.0172987	0.0128752
4930445B16Rik	#N/A	#N/A	#N/A	#N/A	#N/A	#N/A	#N/A	0.373901	0.953061	1	0	0	0	0	0	0	0	0	0	0	0.00163334	0.000326668
4930445E18Rik	1	#N/A	#N/A	#N/A	#N/A	#N/A	1	1	1	1	0	0	0	0	0	0	0	0	0	0	0	0
4930445N06Rik	1	#N/A	#N/A	#N/A	#N/A	#N/A	1	1	1	1	0	0	0	0	0	0	0	0	0	0	0	0
4930445N08Rik	1	#N/A	#N/A	#N/A	#N/A	#N/A	1	1	1	1	0	0	0	0	0	0	0	0	0	0	0	0
4930445N18Rik	-1.58298	#N/A	#N/A	#N/A	#N/A	#N/A	-1.58298	0.581142	1	1	0.0104243	0.0245181	0	0.0118752	0	0.00936352	0.0103627	0	0	0.0192128	0	0.00591511
4930447A16Rik	1	#N/A	#N/A	#N/A	#N/A	#N/A	1	1	1	1	0	0	0	0	0	0	0	0	0	0	0	0
4930447C04Rik	#N/A	#N/A	#N/A	#N/A	#N/A	#N/A	#N/A	0.373901	0.953061	1	0	0	0	0	0	0	0	0.00293971	0	0	0	0.000587942
4930447C11Rik	1	#N/A	#N/A	#N/A	#N/A	#N/A	1	1	1	1	0	0	0	0	0	0	0	0	0	0	0	0
4930447F04Rik	1	#N/A	#N/A	#N/A	#N/A	#N/A	1	1	1	1	0	0	0	0	0	0	0	0	0	0	0	0
4930447F24Rik	1	#N/A	#N/A	#N/A	#N/A	#N/A	1	1	1	1	0	0	0	0	0	0	0	0	0	0	0	0
4930447J18Rik	-1.62985	#N/A	#N/A	#N/A	#N/A	#N/A	-1.62985	0.536645	1	1	0.00338234	0.011933	0	0.00770623	0.0036045	0.0053252	0	0.00386865	0	0.0124678	0	0.0032673
4930447K03Rik	2.91002	0.815828	0.815828	0.183598	0.377478	1	2.91002	0.194885	0.817454	1	0.0210663	0.00619351	0.0189667	0.0059996	0.011225	0.0126902	0.0942384	0.0240952	0.0220678	0.0388268	0.00541553	0.0369287
4930447M23Rik	#N/A	#N/A	#N/A	#N/A	#N/A	#N/A	#N/A	0.217503	0.851041	1	0	0	0.0463821	0	0.0205876	0.0133939	0	0	0	0	0	0
4930447N08Rik	1	#N/A	#N/A	#N/A	#N/A	#N/A	1	1	1	1	0	0	0	0	0	0	0	0	0	0	0	0
4930448A20Rik	1	#N/A	#N/A	#N/A	#N/A	#N/A	1	1	1	1	0	0	0	0	0	0	0	0	0	0	0	0
4930448C13Rik	1.83639	0.87875	0.87875	0.287577	0.487959	1	1.83639	0.245869	0.904962	1	0.0222205	0.00653285	0.0100029	0.0126566	0.00296	0.0108746	0.00552232	0.038123	0.00775897	0.0255963	0.022849	0.0199699
4930448D08Rik	-1.71895	#N/A	#N/A	#N/A	#N/A	#N/A	-1.71895	0.73276	1	1	0	0	0.13687	0	0	0.0273741	0	0	0.0796246	0	0	0.0159249
4930448E22Rik	-1.39758	#N/A	#N/A	#N/A	#N/A	#N/A	-1.39758	0.824776	1	1	0	0	0	0	0.156387	0.0312774	0	0.111898	0	0	0	0.0223797
4930448F12Rik	1	#N/A	#N/A	#N/A	#N/A	#N/A	1	1	1	1	0	0	0	0	0	0	0	0	0	0	0	0
4930448H16Rik	2.42466	#N/A	#N/A	#N/A	#N/A	#N/A	2.42466	0.157611	0.76048	1	0.0218108	0	0.0261827	0.0248466	0	0.014568	0.0433641	0.0498936	0.0609274	0	0.0224277	0.0353226
4930448I06Rik	1	#N/A	#N/A	#N/A	#N/A	#N/A	1	1	1	1	0	0	0	0	0	0	0	0	0	0	0	0
4930448I18Rik	#N/A	#N/A	#N/A	#N/A	#N/A	#N/A	#N/A	0.373901	0.953061	1	0	0	0	0	0	0	0	0.0368257	0	0	0	0.00736514
4930449C09Rik	1	#N/A	#N/A	#N/A	#N/A	#N/A	1	1	1	1	0	0	0	0	0	0	0	0	0	0	0	0
4930449E01Rik	#N/A	#N/A	#N/A	#N/A	#N/A	#N/A	#N/A	0.373901	0.953061	1	0	0	0	0	0	0	0	0	0	0.0206547	0	0.00413095
4930449E18Rik	1	#N/A	#N/A	#N/A	#N/A	#N/A	1	1	1	1	0	0	0	0	0	0	0	0	0	0	0	0
4930449I04Rik	1	#N/A	#N/A	#N/A	#N/A	#N/A	1	1	1	1	0	0	0	0	0	0	0	0	0	0	0	0
4930449I24Rik	1	#N/A	#N/A	#N/A	#N/A	#N/A	1	1	1	1	0	0	0	0	0	0	0	0	0	0	0	0
4930451E10Rik	-1.09235	-1.07598	-1.07598	0.490716	0.669844	1	-1.09235	0.486539	1	1	4.0752	4.31129	3.14349	3.69155	2.68595	3.5815	4.00233	2.56456	2.99455	2.91085	3.9212	3.2787
4930451I11Rik	1	#N/A	#N/A	#N/A	#N/A	#N/A	1	1	1	1	0	0	0	0	0	0	0	0	0	0	0	0
4930452A19Rik	1	#N/A	#N/A	#N/A	#N/A	#N/A	1	1	1	1	0	0	0	0	0	0	0	0	0	0	0	0
4930452G13Rik	#N/A	#N/A	#N/A	#N/A	#N/A	#N/A	#N/A	0.373901	0.953061	1	0	0	0	0	0	0	0	0	0	0.0122408	0	0.00244815
4930452L12Rik	1	#N/A	#N/A	#N/A	#N/A	#N/A	1	1	1	1	0	0	0	0	0	0	0	0	0	0	0	0
4930452N14Rik	#N/A	#N/A	#N/A	#N/A	#N/A	#N/A	#N/A	0.373901	0.953061	1	0	0	0	0	0	0	0	0	0	0	0.0102489	0.00204978
4930453C13Rik	1.83632	#N/A	#N/A	#N/A	#N/A	#N/A	1.83632	0.570269	1	1	0	0	0.212822	0	0.18893	0.0803503	0	0	0.247619	0.490126	0	0.147549
4930453H23Rik	1	#N/A	#N/A	#N/A	#N/A	#N/A	1	1	1	1	0	0	0	0	0	0	0	0	0	0	0	0
4930453L07Rik	-2.31283	#N/A	#N/A	#N/A	#N/A	#N/A	-2.31283	0.628164	1	1	0	0	0	0	0.074589	0.0149178	0	0	0	0.0322501	0	0.00645001
4930453N24Rik	1.07516	1.05132	1.05132	0.3371	0.536448	1	1.07516	0.339757	0.953061	1	4.07653	3.60481	4.27721	3.55494	4.42848	3.9884	3.86398	4.20181	5.07586	3.81493	4.48429	4.28817
4930453O03Rik	1	#N/A	#N/A	#N/A	#N/A	#N/A	1	1	1	1	0	0	0	0	0	0	0	0	0	0	0	0
4930455B14Rik	-3.34193	#N/A	#N/A	#N/A	#N/A	#N/A	-3.34193	0.333264	0.953061	1	0.0219293	0	0	0.0249816	0.0934789	0.028078	0.0217999	0	0	0.0202087	0	0.00840172
4930455C13Rik	1	#N/A	#N/A	#N/A	#N/A	#N/A	1	1	1	1	0	0	0	0	0	0	0	0	0	0	0	0
4930455G09Rik	-1.34502	-0.875436	-0.875436	0.372857	0.569619	1	-1.34502	0.320719	0.953061	1	0.117411	0.291494	0.281891	0.10403	0.180733	0.195112	0.142655	0.119371	0.127548	0.22842	0.107317	0.145062
4930455H04Rik	2.90472	#N/A	#N/A	#N/A	#N/A	#N/A	2.90472	0.282799	0.953061	1	0	0.0111737	0	0	0.0202509	0.0062849	0.0472263	0	0.0265415	0.0175117	0	0.0182559
4930455J16Rik	1	#N/A	#N/A	#N/A	#N/A	#N/A	1	1	1	1	0	0	0	0	0	0	0	0	0	0	0	0
4930455M05Rik	#N/A	#N/A	#N/A	#N/A	#N/A	#N/A	#N/A	0.373901	0.953061	1	0	0	0.0454096	0	0	0.00908193	0	0	0	0	0	0
4930456G14Rik	1	#N/A	#N/A	#N/A	#N/A	#N/A	1	1	1	1	0	0	0	0	0	0	0	0	0	0	0	0
4930456L15Rik	#N/A	#N/A	#N/A	#N/A	#N/A	#N/A	#N/A	0.17866	0.793803	1	0	0	0	0	0	0	0	0	0	0.00677013	0.00755434	0.0028649
4930458A03Rik	1	#N/A	#N/A	#N/A	#N/A	#N/A	1	1	1	1	0	0	0	0	0	0	0	0	0	0	0	0
4930458B22Rik	1	#N/A	#N/A	#N/A	#N/A	#N/A	1	1	1	1	0	0	0	0	0	0	0	0	0	0	0	0
4930458D05Rik	1.29293	0.590306	0.590306	0.326814	0.527013	1	1.29293	0.252947	0.918612	1	0.433266	0.62275	0.520112	0.767775	0.641282	0.597037	0.406779	0.605685	0.80687	0.975996	1.0643	0.771925
4930458K08Rik	1	#N/A	#N/A	#N/A	#N/A	#N/A	1	1	1	1	0	0	0	0	0	0	0	0	0	0	0	0
4930459C07Rik	-1.90027	#N/A	#N/A	#N/A	#N/A	#N/A	-1.90027	0.298245	0.953061	1	0.00671213	0	0.00805754	0.00764636	0.00715299	0.0059138	0	0	0.00937498	0.00618548	0	0.00311209
4930459L07Rik	1	#N/A	#N/A	#N/A	#N/A	#N/A	1	1	1	1	0	0	0	0	0	0	0	0	0	0	0	0
4930461C15Rik	#N/A	#N/A	#N/A	#N/A	#N/A	#N/A	#N/A	0.373901	0.953061	1	0	0	0	0	0	0	0	0	0.0616907	0	0	0.0123381
4930461G14Rik	-1.29378	-0.626173	-0.626173	0.278521	0.478311	1	-1.29378	0.360104	0.953061	1	0.53804	0.558298	0.531908	0.348527	0.69705	0.534765	0.608275	0.337866	0.707288	0.272217	0.141027	0.413335
4930463O16Rik	1	#N/A	#N/A	#N/A	#N/A	#N/A	1	1	1	1	0	0	0	0	0	0	0	0	0	0	0	0
4930465I24Rik	1	#N/A	#N/A	#N/A	#N/A	#N/A	1	1	1	1	0	0	0	0	0	0	0	0	0	0	0	0
4930465K09Rik	1	#N/A	#N/A	#N/A	#N/A	#N/A	1	1	1	1	0	0	0	0	0	0	0	0	0	0	0	0
4930465M20Rik	1	#N/A	#N/A	#N/A	#N/A	#N/A	1	1	1	1	0	0	0	0	0	0	0	0	0	0	0	0
4930466I24Rik	1	#N/A	#N/A	#N/A	#N/A	#N/A	1	1	1	1	0	0	0	0	0	0	0	0	0	0	0	0
4930466K18Rik	-1.19913	-1.16428	-1.16428	0.422998	0.613807	1	-1.19913	0.474405	1	1	3.38525	5.97161	3.04786	6.17029	3.42722	4.40045	2.52395	2.12959	3.78261	6.0833	3.8291	3.66971
4930467D21Rik	1.57999	#N/A	#N/A	#N/A	#N/A	#N/A	1.57999	0.511693	1	1	0.00122798	0	0.00147412	0.0013989	0	0.0008202	0.00122073	0	0.0034303	0.000565815	0.00126271	0.00129591
4930467J12Rik	1	#N/A	#N/A	#N/A	#N/A	#N/A	1	1	1	1	0	0	0	0	0	0	0	0	0	0	0	0
4930467K11Rik	-1.78953	#N/A	#N/A	#N/A	#N/A	#N/A	-1.78953	0.461515	1	1	0.0384775	0	0.0230951	0.0219165	0	0.0166978	0	0	0.0268712	0	0.0197829	0.00933081
4930469B13Rik	1	#N/A	#N/A	#N/A	#N/A	#N/A	1	1	1	1	0	0	0	0	0	0	0	0	0	0	0	0
4930469K13Rik	-1.29828	-0.864921	-0.864921	0.0897894	0.250239	1	-1.29828	0.0782651	0.535723	1	0.167391	0.178035	0.141842	0.232753	0.177074	0.179419	0.150496	0.13937	0.130652	0.178076	0.0923907	0.138197
4930470B04Rik	1	#N/A	#N/A	#N/A	#N/A	#N/A	1	1	1	1	0	0	0	0	0	0	0	0	0	0	0	0
4930470G03Rik	1.08705	1.01353	1.01353	0.829937	0.907706	1	1.08705	0.685373	1	1	11.7596	13.3013	14.2852	13.5243	14.2966	13.4334	11.9134	11.6848	11.9561	25.1655	12.2942	14.6028
4930470H14Rik	#N/A	#N/A	#N/A	#N/A	#N/A	#N/A	#N/A	0.373901	0.953061	1	0	0	0	0	0	0	0.00397638	0	0	0	0	0.000795276
4930470O06Rik	#N/A	#N/A	#N/A	#N/A	#N/A	#N/A	#N/A	0.373901	0.953061	1	0	0	0	0	0	0	0	0	0	0	0.00826681	0.00165336
4930470P17Rik	#N/A	#N/A	#N/A	#N/A	#N/A	#N/A	#N/A	0.373901	0.953061	1	0	0	0	0	0	0	0	0	0	0	0.00697741	0.00139548
4930471C04Rik	2.37537	#N/A	#N/A	#N/A	#N/A	#N/A	2.37537	0.620273	1	1	0	0.0364992	0	0	0	0.00729985	0	0	0.0866991	0	0	0.0173398
4930471D02Rik	1	#N/A	#N/A	#N/A	#N/A	#N/A	1	1	1	1	0	0	0	0	0	0	0	0	0	0	0	0
4930471E15Rik	-1.02817	#N/A	#N/A	#N/A	#N/A	#N/A	-1.02817	0.98481	1	1	0	0.0449957	0	0	0	0.00899914	0	0.0437627	0	0	0	0.00875254
4930471E19Rik	#N/A	#N/A	#N/A	#N/A	#N/A	#N/A	#N/A	0.373901	0.953061	1	0	0	0	0	0	0	0	0	0	0.00424817	0	0.000849635
4930471G03Rik	1	#N/A	#N/A	#N/A	#N/A	#N/A	1	1	1	1	0	0	0	0	0	0	0	0	0	0	0	0
4930471G24Rik	1	#N/A	#N/A	#N/A	#N/A	#N/A	1	1	1	1	0	0	0	0	0	0	0	0	0	0	0	0
4930471L23Rik	#N/A	#N/A	#N/A	#N/A	#N/A	#N/A	#N/A	0.198548	0.822486	1	0.0125951	0	0	0.00717409	0	0.00395384	0	0	0	0	0	0
4930473A02Rik	-1.20641	-1.11799	-1.11799	0.00177703	0.0410148	1	-1.20641	0.00282139	0.148817	1	5.92386	5.62922	6.28117	5.44421	6.32114	5.91992	5.18619	4.73676	4.79699	4.54568	5.26974	4.90707
4930473D10Rik	#N/A	#N/A	#N/A	#N/A	#N/A	#N/A	#N/A	0.373901	0.953061	1	0.0112108	0	0	0	0	0.00224215	0	0	0	0	0	0
4930473H19Rik	1	#N/A	#N/A	#N/A	#N/A	#N/A	1	1	1	1	0	0	0	0	0	0	0	0	0	0	0	0
4930473O22Rik	1	#N/A	#N/A	#N/A	#N/A	#N/A	1	1	1	1	0	0	0	0	0	0	0	0	0	0	0	0
4930474B08Rik	1	#N/A	#N/A	#N/A	#N/A	#N/A	1	1	1	1	0	0	0	0	0	0	0	0	0	0	0	0
4930474H06Rik	-1.28701	1.43982	1.43982	0.232881	0.43019	1	-1.28701	0.260153	0.930936	1	0.911002	0.892786	1.64041	1.0378	1.57761	1.21192	0.981091	0.738073	0.583191	1.46917	0.936769	0.941658
4930474H20Rik	#N/A	#N/A	#N/A	#N/A	#N/A	#N/A	#N/A	0.373901	0.953061	1	0	0.00504914	0	0	0	0.00100983	0	0	0	0	0	0
4930474M22Rik	1	#N/A	#N/A	#N/A	#N/A	#N/A	1	1	1	1	0	0	0	0	0	0	0	0	0	0	0	0
4930474N05Rik	1	#N/A	#N/A	#N/A	#N/A	#N/A	1	1	1	1	0	0	0	0	0	0	0	0	0	0	0	0
4930474N09Rik	#N/A	#N/A	#N/A	#N/A	#N/A	#N/A	#N/A	0.178612	0.793803	1	0	0	0	0	0	0	0	0.457966	0	0	0.411722	0.173937
4930477E14Rik	1	#N/A	#N/A	#N/A	#N/A	#N/A	1	1	1	1	0	0	0	0	0	0	0	0	0	0	0	0
4930477G07Rik	-2.67787	#N/A	#N/A	#N/A	#N/A	#N/A	-2.67787	0.31538	0.953061	1	0.0302008	0.00887907	0	0.0258032	0	0.0129766	0	0.0172715	0	0.00695779	0	0.00484586
4930477N07Rik	1	#N/A	#N/A	#N/A	#N/A	#N/A	1	1	1	1	0	0	0	0	0	0	0	0	0	0	0	0
4930477O15Rik	1	#N/A	#N/A	#N/A	#N/A	#N/A	1	1	1	1	0	0	0	0	0	0	0	0	0	0	0	0
4930478E11Rik	#N/A	#N/A	#N/A	#N/A	#N/A	#N/A	#N/A	0.373901	0.953061	1	0	0	0.0331158	0	0	0.00662316	0	0	0	0	0	0
4930478K11Rik	1	#N/A	#N/A	#N/A	#N/A	#N/A	1	1	1	1	0	0	0	0	0	0	0	0	0	0	0	0
4930478L05Rik	1	#N/A	#N/A	#N/A	#N/A	#N/A	1	1	1	1	0	0	0	0	0	0	0	0	0	0	0	0
4930478M09Rik	#N/A	#N/A	#N/A	#N/A	#N/A	#N/A	#N/A	0.373901	0.953061	1	0	0	0	0	0	0	0	0	0.192444	0	0	0.0384888
4930478M13Rik	1	#N/A	#N/A	#N/A	#N/A	#N/A	1	1	1	1	0	0	0	0	0	0	0	0	0	0	0	0
4930478P22Rik	1	#N/A	#N/A	#N/A	#N/A	#N/A	1	1	1	1	0	0	0	0	0	0	0	0	0	0	0	0
4930479D17Rik	-1.10626	-0.898736	-0.898736	0.423455	0.614205	1	-1.10626	0.756861	1	1	0.0562003	0.0660919	0.0674654	0.0853634	0.0598917	0.0670026	0.0372456	0.107135	0.104662	0.0345272	0.0192633	0.0605665
4930479H17Rik	1	#N/A	#N/A	#N/A	#N/A	#N/A	1	1	1	1	0	0	0	0	0	0	0	0	0	0	0	0
4930480C01Rik	#N/A	#N/A	#N/A	#N/A	#N/A	#N/A	#N/A	0.373901	0.953061	1	0	0	0	0	0	0	0	0	0	0.156848	0	0.0313695
4930480E11Rik	1	#N/A	#N/A	#N/A	#N/A	#N/A	1	1	1	1	0	0	0	0	0	0	0	0	0	0	0	0
4930480K02Rik	-3.08452	#N/A	#N/A	#N/A	#N/A	#N/A	-3.08452	0.554598	1	1	0	0.513309	0	0	0	0.102662	0	0.166414	0	0	0	0.0332829
4930480K15Rik	1	#N/A	#N/A	#N/A	#N/A	#N/A	1	1	1	1	0	0	0	0	0	0	0	0	0	0	0	0
4930480M12Rik	#N/A	#N/A	#N/A	#N/A	#N/A	#N/A	#N/A	0.373901	0.953061	1	0	0	0	0	0	0	0	0	0	0	0.00535611	0.00107122
4930481A15Rik	-1.28244	-1.23275	-1.23275	0.0412282	0.163284	1	-1.28244	0.0329228	0.364108	1	4.26506	3.59387	3.74856	4.06699	4.22055	3.97901	2.51743	3.00538	2.59294	3.74618	3.65149	3.10268
4930481B07Rik	-1.04556	-0.895841	-0.895841	0.745986	0.85837	1	-1.04556	0.857695	1	1	0.27178	0.519374	0.611733	0.619216	0.434447	0.49131	0.236403	0.349714	0.379602	0.720061	0.663735	0.469903
4930483J18Rik	-1.3423	#N/A	#N/A	#N/A	#N/A	#N/A	-1.3423	0.763525	1	1	0	0.181249	0	0	0.328491	0.101948	0	0	0	0.14203	0.237723	0.0759505
4930483K19Rik	-1.88094	-3.24434	-3.24434	0.000595785	0.0271501	1	-1.88094	0.00632861	0.189094	1	2.21271	2.38164	2.70126	2.01868	3.2573	2.51432	1.63109	1.40484	1.13931	1.39972	1.10872	1.33674
4930483O08Rik	1.36734	0	0	#N/A	#N/A	#N/A	1.36734	0.51785	1	1	0.0431764	0.0634697	0.0259155	0.024593	0.0115031	0.0337315	0.0214607	0.0740765	0	0.0795775	0.0554971	0.0461224
4930483P17Rik	#N/A	#N/A	#N/A	#N/A	#N/A	#N/A	#N/A	0.373901	0.953061	1	0	0	0	0	0	0	0	0	0	0.0590555	0	0.0118111
4930484H19Rik	1	#N/A	#N/A	#N/A	#N/A	#N/A	1	1	1	1	0	0	0	0	0	0	0	0	0	0	0	0
4930484I04Rik	1	#N/A	#N/A	#N/A	#N/A	#N/A	1	1	1	1	0	0	0	0	0	0	0	0	0	0	0	0
4930486F22Rik	1	#N/A	#N/A	#N/A	#N/A	#N/A	1	1	1	1	0	0	0	0	0	0	0	0	0	0	0	0
4930486I03Rik	1	#N/A	#N/A	#N/A	#N/A	#N/A	1	1	1	1	0	0	0	0	0	0	0	0	0	0	0	0
4930486L24Rik	-1.11916	0	0	#N/A	#N/A	#N/A	-1.11916	0.850009	1	1	0.0140278	0.0247452	0	0.0399507	0.00747459	0.0172396	0.00697248	0.0401118	0.00979648	0.0129272	0.00721228	0.015404
4930486N12Rik	1	#N/A	#N/A	#N/A	#N/A	#N/A	1	1	1	1	0	0	0	0	0	0	0	0	0	0	0	0
4930487D11Rik	-1.58184	#N/A	#N/A	#N/A	#N/A	#N/A	-1.58184	0.463039	1	1	0.193179	0.11359	0.0773003	0	0.0343112	0.0836761	0.0640128	0.0368257	0.0449696	0.118681	0	0.0528979
4930488B22Rik	1	#N/A	#N/A	#N/A	#N/A	#N/A	1	1	1	1	0	0	0	0	0	0	0	0	0	0	0	0
4930488L21Rik	#N/A	#N/A	#N/A	#N/A	#N/A	#N/A	#N/A	0.373901	0.953061	1	0	0	0	0	0	0	0	0	0	0.00222285	0	0.000444569
4930488N15Rik	3.31001	0	0	#N/A	#N/A	#N/A	3.31001	0.000883741	0.105795	1	0.0314214	0	0.0377196	0.0178974	0.0167426	0.0207562	0.0468537	0.0718782	0.0877739	0.07239	0.0646202	0.0687032
4930500A05Rik	-1.82336	#N/A	#N/A	#N/A	#N/A	#N/A	-1.82336	0.446125	1	1	0.0146903	0	0.0264523	0	0.0234828	0.0129251	0.0219053	0	0	0.0135377	0	0.0070886
4930500F04Rik	#N/A	#N/A	#N/A	#N/A	#N/A	#N/A	#N/A	0.373901	0.953061	1	0.00927494	0	0	0	0	0.00185499	0	0	0	0	0	0
4930500F10Rik	-1.16743	#N/A	#N/A	#N/A	#N/A	#N/A	-1.16743	0.916185	1	1	0	0	0.12661	0	0	0.025322	0	0	0	0	0.108452	0.0216904
4930500H12Rik	-4.64185	#N/A	#N/A	#N/A	#N/A	#N/A	-4.64185	0.0717521	0.515299	1	0.00130947	0.00102663	0.00104796	0.000497243	0	0.000776261	0.000433912	0	0	0.000402242	0	0.000167231
4930500L23Rik	1	#N/A	#N/A	#N/A	#N/A	#N/A	1	1	1	1	0	0	0	0	0	0	0	0	0	0	0	0
4930500M09Rik	-2.21796	#N/A	#N/A	#N/A	#N/A	#N/A	-2.21796	0.496965	1	1	0	0	0	0.11177	0.104558	0.0432656	0.0975345	0	0	0	0	0.0195069
4930502A04Rik	#N/A	#N/A	#N/A	#N/A	#N/A	#N/A	#N/A	0.178003	0.793803	1	0	0	0.00373417	0.00354361	0	0.00145555	0	0	0	0	0	0
4930502C17Rik	1	#N/A	#N/A	#N/A	#N/A	#N/A	1	1	1	1	0	0	0	0	0	0	0	0	0	0	0	0
4930502E09Rik	5.89946	#N/A	#N/A	#N/A	#N/A	#N/A	5.89946	0.159467	0.764493	1	0.0906871	0.106649	0	0	0	0.0394671	0.270455	0	0.633324	0.167143	0.0932521	0.232835
4930503B20Rik	#N/A	#N/A	#N/A	#N/A	#N/A	#N/A	#N/A	0.215816	0.849348	1	0	0.0588874	0	0	0.0266815	0.0171138	0	0	0	0	0	0
4930503E14Rik	1.06782	#N/A	#N/A	#N/A	#N/A	#N/A	1.06782	0.955869	1	1	0	0.00360066	0	0.00697585	0.00652575	0.00342045	0.0182622	0	0	0	0	0.00365243
4930503F20Rik	1	#N/A	#N/A	#N/A	#N/A	#N/A	1	1	1	1	0	0	0	0	0	0	0	0	0	0	0	0
4930503L19Rik	-1.36753	-0.689198	-0.689198	0.106148	0.275198	1	-1.36753	0.127378	0.682234	1	0.423081	0.559739	0.353707	0.481968	0.491127	0.461925	0.337969	0.216032	0.306016	0.55698	0.271905	0.33778
4930503O07Rik	-2.16387	#N/A	#N/A	#N/A	#N/A	#N/A	-2.16387	0.465227	1	1	0.0145041	0	0.0174114	0	0.0618271	0.0187485	0	0.0165895	0	0.0267322	0	0.00866434
4930504C09Rik	1	#N/A	#N/A	#N/A	#N/A	#N/A	1	1	1	1	0	0	0	0	0	0	0	0	0	0	0	0
4930504D19Rik	1	#N/A	#N/A	#N/A	#N/A	#N/A	1	1	1	1	0	0	0	0	0	0	0	0	0	0	0	0
4930505A04Rik	-1.75426	0	0	#N/A	#N/A	#N/A	-1.75426	0.24088	0.896018	1	0.0133868	0.00787145	0.0281226	0.01525	0.00713301	0.0143528	0.0166346	0.0114836	0.00934879	0	0.00344135	0.00818168
4930505G20Rik	1	#N/A	#N/A	#N/A	#N/A	#N/A	1	1	1	1	0	0	0	0	0	0	0	0	0	0	0	0
4930505K13Rik	-1.08514	#N/A	#N/A	#N/A	#N/A	#N/A	-1.08514	0.955441	1	1	0.015512	0	0	0	0	0.00310241	0	0	0	0.0142949	0	0.00285899
4930505K14Rik	3.24262	#N/A	#N/A	#N/A	#N/A	#N/A	3.24262	0.161433	0.768469	1	0.0299633	0	0	0.0682674	0.0638626	0.0324187	0.178718	0.205628	0	0.110449	0.0308107	0.105121
4930505M18Rik	1	#N/A	#N/A	#N/A	#N/A	#N/A	1	1	1	1	0	0	0	0	0	0	0	0	0	0	0	0
4930505N22Rik	1.03356	0.985514	0.985514	0.967635	0.984633	1	1.03356	0.924935	1	1	0.402235	0.236515	0.253502	0.778974	0.482236	0.430692	0.309891	0.207031	0.337086	0.834018	0.537695	0.445144
4930505O20Rik	1	#N/A	#N/A	#N/A	#N/A	#N/A	1	1	1	1	0	0	0	0	0	0	0	0	0	0	0	0
4930506C21Rik	1.05993	1.06917	1.06917	0.904559	0.951294	1	1.05993	0.736888	1	1	1.55521	1.38186	1.13054	1.32875	1.29826	1.33892	0.936202	1.09693	1.25504	1.71982	2.08784	1.41917
4930507D05Rik	-1.34986	#N/A	#N/A	#N/A	#N/A	#N/A	-1.34986	0.601867	1	1	0	0.193397	0	0.187342	0.175254	0.111199	0.0817407	0.0940487	0	0.151549	0.0845519	0.0823781
4930507D10Rik	1	#N/A	#N/A	#N/A	#N/A	#N/A	1	1	1	1	0	0	0	0	0	0	0	0	0	0	0	0
4930509E16Rik	-1.98375	-0.659037	-0.659037	0.0362761	0.153298	1	-1.98375	0.0356257	0.377186	1	0.247905	0.172272	0.324651	0.166879	0.348248	0.251991	0.224038	0.141775	0.125911	0.0623057	0.08111	0.127028
4930509G22Rik	1.25206	0.873665	0.873665	0.499202	0.677377	1	1.25206	0.354815	0.953061	1	0.152081	0.178848	0.312969	0.185623	0.312564	0.228417	0.313165	0.335469	0.379313	0.290308	0.111702	0.285991
4930509H03Rik	#N/A	#N/A	#N/A	#N/A	#N/A	#N/A	#N/A	0.373901	0.953061	1	0	0	0	0	0.269011	0.0538023	0	0	0	0	0	0
4930509J09Rik	#N/A	#N/A	#N/A	#N/A	#N/A	#N/A	#N/A	0.373901	0.953061	1	0	0	0.00141124	0	0	0.000282248	0	0	0	0	0	0
4930509K18Rik	#N/A	#N/A	#N/A	#N/A	#N/A	#N/A	#N/A	0.373901	0.953061	1	0	0.0401833	0	0	0	0.00803666	0	0	0	0	0	0
4930510E17Rik	1	#N/A	#N/A	#N/A	#N/A	#N/A	1	1	1	1	0	0	0	0	0	0	0	0	0	0	0	0
4930511A02Rik	1	#N/A	#N/A	#N/A	#N/A	#N/A	1	1	1	1	0	0	0	0	0	0	0	0	0	0	0	0
4930511E03Rik	1.14378	#N/A	#N/A	#N/A	#N/A	#N/A	1.14378	0.927088	1	1	0.0198848	0	0	0	0	0.00397697	0	0.0227439	0	0	0	0.00454878
4930511J24Rik	1	#N/A	#N/A	#N/A	#N/A	#N/A	1	1	1	1	0	0	0	0	0	0	0	0	0	0	0	0
4930511M06Rik	2.35193	0.783217	0.783217	0.0165424	0.102151	1	2.35193	0.0187059	0.286865	1	0.0188527	0.00705436	0.0216029	0.0234291	0.0136984	0.0169275	0.0391865	0.0343053	0.0287258	0.0615968	0.0352471	0.0398123
4930511M18Rik	#N/A	#N/A	#N/A	#N/A	#N/A	#N/A	#N/A	0.0381486	0.387586	1	0.00381862	0.00898143	0.00458405	0.00435012	0	0.00434684	0	0	0	0	0	0
4930511O05Rik	1	#N/A	#N/A	#N/A	#N/A	#N/A	1	1	1	1	0	0	0	0	0	0	0	0	0	0	0	0
4930512B01Rik	1.12922	0.680507	0.680507	0.340754	0.539706	1	1.12922	0.336709	0.953061	1	0.74855	0.668309	0.828907	0.43507	0.670733	0.670314	0.713757	0.660479	0.66145	0.82215	0.926808	0.756929
4930512H18Rik	-3.06923	#N/A	#N/A	#N/A	#N/A	#N/A	-3.06923	0.332218	0.953061	1	0.00207712	0.017099	0.00498695	0.00236623	0	0.00530585	0	0	0.00290117	0.00574245	0	0.00172872
4930512J16Rik	1	#N/A	#N/A	#N/A	#N/A	#N/A	1	1	1	1	0	0	0	0	0	0	0	0	0	0	0	0
4930512M02Rik	#N/A	#N/A	#N/A	#N/A	#N/A	#N/A	#N/A	0.373901	0.953061	1	0	0	0	0	0	0	0.00394806	0	0	0	0	0.000789612
4930512P04Rik	1	#N/A	#N/A	#N/A	#N/A	#N/A	1	1	1	1	0	0	0	0	0	0	0	0	0	0	0	0
4930513D17Rik	#N/A	#N/A	#N/A	#N/A	#N/A	#N/A	#N/A	0.0169631	0.274294	1	0	0	0	0	0	0	0.00107488	0.00123673	0	0.00099643	0.00111185	0.000883979
4930513L16Rik	#N/A	#N/A	#N/A	#N/A	#N/A	#N/A	#N/A	0.257599	0.926565	1	0.0216293	0	0.0778945	0	0	0.0199048	0	0	0	0	0	0
4930513N10Rik	3.59411	#N/A	#N/A	#N/A	#N/A	#N/A	3.59411	0.19779	0.821567	1	0	0.0240698	0	0.0233162	0.0436235	0.0182019	0.0101733	0.0468204	0.128643	0.141461	0	0.0654195
4930513N20Rik	1	#N/A	#N/A	#N/A	#N/A	#N/A	1	1	1	1	0	0	0	0	0	0	0	0	0	0	0	0
4930513O06Rik	1	#N/A	#N/A	#N/A	#N/A	#N/A	1	1	1	1	0	0	0	0	0	0	0	0	0	0	0	0
4930515B02Rik	1	#N/A	#N/A	#N/A	#N/A	#N/A	1	1	1	1	0	0	0	0	0	0	0	0	0	0	0	0
4930515G01Rik	2.24065	#N/A	#N/A	#N/A	#N/A	#N/A	2.24065	0.434657	1	1	0	0.578485	0	0	0	0.115697	0	0.703291	0	0.339983	0.25291	0.259237
4930515L19Rik	-1.30265	#N/A	#N/A	#N/A	#N/A	#N/A	-1.30265	0.859416	1	1	0	0	0.00300052	0	0	0.000600103	0	0	0	0.00230339	0	0.000460678
4930516B21Rik	-1.35722	-1.79642	-1.79642	0.219016	0.415482	1	-1.35722	0.301532	0.953061	1	3.53656	1.66361	2.3451	1.95684	2.94329	2.48908	1.07144	1.54097	0.940875	3.53843	2.07805	1.83395
4930516K23Rik	-1.16471	#N/A	#N/A	#N/A	#N/A	#N/A	-1.16471	0.87371	1	1	0	0	0.00132816	0.00252076	0	0.000769784	0	0.00126546	0	0.00203916	0	0.000660924
4930517E11Rik	1	#N/A	#N/A	#N/A	#N/A	#N/A	1	1	1	1	0	0	0	0	0	0	0	0	0	0	0	0
4930517E14Rik	-1.35669	0	0	#N/A	#N/A	#N/A	-1.35669	0.3505	0.953061	1	0.206396	0.303403	0.309708	0.293904	0.329928	0.288668	0.205177	0.236071	0.432416	0.190202	0	0.212773
4930517G19Rik	1	#N/A	#N/A	#N/A	#N/A	#N/A	1	1	1	1	0	0	0	0	0	0	0	0	0	0	0	0
4930517G24Rik	17.4221	0	0	#N/A	#N/A	#N/A	17.4221	0.0100193	0.222379	1	0	0	0	0.0141237	0	0.00282474	0.0369746	0.0709034	0.0173167	0.0571266	0.0637438	0.049213
4930517J16Rik	1	#N/A	#N/A	#N/A	#N/A	#N/A	1	1	1	1	0	0	0	0	0	0	0	0	0	0	0	0
4930517L18Rik	-1.04954	#N/A	#N/A	#N/A	#N/A	#N/A	-1.04954	0.973582	1	1	0	0	0.21381	0	0	0.0427621	0	0.203718	0	0	0	0.0407435
4930517M08Rik	#N/A	#N/A	#N/A	#N/A	#N/A	#N/A	#N/A	0.110202	0.632643	1	0.0614883	0	0.147627	0.0700466	0	0.0558324	0	0	0	0	0	0
4930517N10Rik	#N/A	#N/A	#N/A	#N/A	#N/A	#N/A	#N/A	0.221082	0.8569	1	0.00262584	0.00617601	0	0	0	0.00176037	0	0	0	0	0	0
4930517O19Rik	1	#N/A	#N/A	#N/A	#N/A	#N/A	1	1	1	1	0	0	0	0	0	0	0	0	0	0	0	0
4930518C09Rik	1	#N/A	#N/A	#N/A	#N/A	#N/A	1	1	1	1	0	0	0	0	0	0	0	0	0	0	0	0
4930518I15Rik	3.09468	#N/A	#N/A	#N/A	#N/A	#N/A	3.09468	0.419431	1	1	0	0	0	0	0.204664	0.0409329	0.190916	0	0	0.442454	0	0.126674
4930518I17Rik	#N/A	#N/A	#N/A	#N/A	#N/A	#N/A	#N/A	0.373901	0.953061	1	0	0.274913	0	0	0	0.0549825	0	0	0	0	0	0
4930518J20Rik	-1.06244	#N/A	#N/A	#N/A	#N/A	#N/A	-1.06244	0.950994	1	1	0.103756	0	0.373662	0	0.110571	0.117598	0	0.118674	0.434757	0	0	0.110686
4930518J21Rik	#N/A	#N/A	#N/A	#N/A	#N/A	#N/A	#N/A	0.373901	0.953061	1	0	0	0	0	0	0	0	0	0	0.00730448	0	0.0014609
4930518P08Rik	1	#N/A	#N/A	#N/A	#N/A	#N/A	1	1	1	1	0	0	0	0	0	0	0	0	0	0	0	0
4930519A11Rik	#N/A	#N/A	#N/A	#N/A	#N/A	#N/A	#N/A	0.373901	0.953061	1	0	0	0	0	0.0350771	0.00701543	0	0	0	0	0	0
4930519D14Rik	1	#N/A	#N/A	#N/A	#N/A	#N/A	1	1	1	1	0	0	0	0	0	0	0	0	0	0	0	0
4930519E07Rik	1	#N/A	#N/A	#N/A	#N/A	#N/A	1	1	1	1	0	0	0	0	0	0	0	0	0	0	0	0
4930519F24Rik	1	#N/A	#N/A	#N/A	#N/A	#N/A	1	1	1	1	0	0	0	0	0	0	0	0	0	0	0	0
4930519G04Rik	1.53274	#N/A	#N/A	#N/A	#N/A	#N/A	1.53274	0.560843	1	1	0.00507502	0	0	0	0.00540836	0.00209668	0.00504505	0.00580471	0	0	0.00521856	0.00321367
4930519H02Rik	1	#N/A	#N/A	#N/A	#N/A	#N/A	1	1	1	1	0	0	0	0	0	0	0	0	0	0	0	0
4930519K11Rik	-2.30742	#N/A	#N/A	#N/A	#N/A	#N/A	-2.30742	0.483981	1	1	0.102417	0	0	0.0777811	0	0.0360396	0	0.0780948	0	0	0	0.015619
4930519L02Rik	#N/A	#N/A	#N/A	#N/A	#N/A	#N/A	#N/A	0.0933769	0.582105	1	0	0	0.0150573	0.0142889	0.00668348	0.00720594	0	0	0	0	0	0
4930519P11Rik	-1.22933	-0.99165	-0.99165	0.981299	0.990934	1	-1.22933	0.691935	1	1	0.0941965	0.775429	0.452311	0.214615	0.100384	0.327387	0.0936403	0.21548	0.394699	0.434029	0.193722	0.266314
4930520K02Rik	#N/A	#N/A	#N/A	#N/A	#N/A	#N/A	#N/A	0.178095	0.793803	1	0.0140871	0	0	0	0.0150123	0.00581989	0	0	0	0	0	0
4930520M14Rik	1	#N/A	#N/A	#N/A	#N/A	#N/A	1	1	1	1	0	0	0	0	0	0	0	0	0	0	0	0
4930520O04Rik	-1.01672	-1.00913	-1.00913	0.977207	0.988676	1	-1.01672	0.939712	1	1	1.44299	2.92928	1.67036	2.75929	1.48285	2.05695	1.99801	2.04343	1.72753	3.03947	1.30716	2.02312
4930520P13Rik	1	#N/A	#N/A	#N/A	#N/A	#N/A	1	1	1	1	0	0	0	0	0	0	0	0	0	0	0	0
4930521E06Rik	#N/A	#N/A	#N/A	#N/A	#N/A	#N/A	#N/A	0.373901	0.953061	1	0	0.0341947	0	0	0	0.00683894	0	0	0	0	0	0
4930521O11Rik	#N/A	#N/A	#N/A	#N/A	#N/A	#N/A	#N/A	0.373901	0.953061	1	0	0	0	0	0	0	0	0	0	0.00374764	0	0.000749528
4930521O17Rik	1	#N/A	#N/A	#N/A	#N/A	#N/A	1	1	1	1	0	0	0	0	0	0	0	0	0	0	0	0
4930522H14Rik	#N/A	#N/A	#N/A	#N/A	#N/A	#N/A	#N/A	0.373901	0.953061	1	0	0	0	0	0	0	0.00587213	0	0	0	0	0.00117443
4930522L14Rik	1.10092	0.869878	0.869878	0.399483	0.594299	1	1.10092	0.813193	1	1	0.0675262	0.294956	0.0579011	0.0549463	0.113082	0.117682	0.134255	0.121369	0.0943154	0.168905	0.128953	0.129559
4930522N08Rik	1	#N/A	#N/A	#N/A	#N/A	#N/A	1	1	1	1	0	0	0	0	0	0	0	0	0	0	0	0
4930522O17Rik	-4.03761	#N/A	#N/A	#N/A	#N/A	#N/A	-4.03761	0.223865	0.862279	1	0	0.0151447	0.00772971	0	0.00686196	0.00594727	0	0.00736483	0	0	0	0.00147297
4930523C07Rik	1.76968	0.55903	0.55903	0.0175963	0.105247	1	1.76968	0.0116378	0.236755	1	0.192616	0.40773	0.18498	0.195044	0.30562	0.257198	0.412742	0.460203	0.478277	0.453618	0.470951	0.455158
4930523O13Rik	#N/A	#N/A	#N/A	#N/A	#N/A	#N/A	#N/A	0.373901	0.953061	1	0	0.00597993	0	0	0	0.00119599	0	0	0	0	0	0
4930524B15Rik	1	#N/A	#N/A	#N/A	#N/A	#N/A	1	1	1	1	0	0	0	0	0	0	0	0	0	0	0	0
4930524B17Rik	#N/A	#N/A	#N/A	#N/A	#N/A	#N/A	#N/A	0.181087	0.793803	1	0	0	0	0	0	0	0	0.00566815	0	0.0045668	0	0.00204699
4930524C18Rik	1.56724	#N/A	#N/A	#N/A	#N/A	#N/A	1.56724	0.771921	1	1	0	0.00614184	0	0	0	0.00122837	0	0	0	0.0096257	0	0.00192514
4930524O05Rik	1	#N/A	#N/A	#N/A	#N/A	#N/A	1	1	1	1	0	0	0	0	0	0	0	0	0	0	0	0
4930524O07Rik	-1.2932	-1.42396	-1.42396	0.19075	0.385032	1	-1.2932	0.179667	0.793803	1	2.31968	2.13277	3.59473	2.93082	2.06753	2.60911	1.5513	2.412	2.35633	1.166	2.60213	2.01755
4930524O08Rik	#N/A	#N/A	#N/A	#N/A	#N/A	#N/A	#N/A	0.373901	0.953061	1	0	0	0	0	0	0	0.00406415	0	0	0	0	0.000812831
4930525C09Rik	#N/A	#N/A	#N/A	#N/A	#N/A	#N/A	#N/A	0.373901	0.953061	1	0	0	0	0.00448733	0	0.000897466	0	0	0	0	0	0
4930525G20Rik	1.07164	1.03134	1.03134	0.570585	0.735492	1	1.07164	0.572906	1	1	8.58346	10.1624	9.63489	7.12662	11.87	9.47548	8.67462	9.56769	11.8766	8.25927	12.3934	10.1543
4930526F13Rik	1	#N/A	#N/A	#N/A	#N/A	#N/A	1	1	1	1	0	0	0	0	0	0	0	0	0	0	0	0
4930526H09Rik	#N/A	#N/A	#N/A	#N/A	#N/A	#N/A	#N/A	0.373901	0.953061	1	0	0.00858979	0	0	0	0.00171796	0	0	0	0	0	0
4930526L06Rik	-2.60685	#N/A	#N/A	#N/A	#N/A	#N/A	-2.60685	0.43231	1	1	0.00446327	0	0.00892985	0	0	0.00267862	0	0	0.00207798	0	0.00305967	0.00102753
4930526M16Rik	1	#N/A	#N/A	#N/A	#N/A	#N/A	1	1	1	1	0	0	0	0	0	0	0	0	0	0	0	0
4930527A07Rik	1	#N/A	#N/A	#N/A	#N/A	#N/A	1	1	1	1	0	0	0	0	0	0	0	0	0	0	0	0
4930527B05Rik	1	#N/A	#N/A	#N/A	#N/A	#N/A	1	1	1	1	0	0	0	0	0	0	0	0	0	0	0	0
4930527E20Rik	#N/A	#N/A	#N/A	#N/A	#N/A	#N/A	#N/A	0.0231887	0.314151	1	0	0	0	0	0	0	0	0.0482268	0.058892	0.0777123	0.086714	0.054309
4930527F14Rik	-1.30881	-0.832623	-0.832623	0.0527699	0.185399	1	-1.30881	0.038984	0.391114	1	0.282451	0.249123	0.271254	0.193058	0.275919	0.254361	0.16847	0.145378	0.216978	0.247275	0.193626	0.194345
4930527G23Rik	1	#N/A	#N/A	#N/A	#N/A	#N/A	1	1	1	1	0	0	0	0	0	0	0	0	0	0	0	0
4930528D03Rik	1.30279	#N/A	#N/A	#N/A	#N/A	#N/A	1.30279	0.699929	1	1	0	0	0.0331337	0	0.0588281	0.0183924	0.0274382	0	0.0385512	0.0254355	0.0283818	0.0239613
4930528G23Rik	-2.85133	-0.687879	-0.687879	0.0376899	0.156039	1	-2.85133	0.0395417	0.393969	1	0.0510521	0.100063	0.0408568	0.0387719	0.0906755	0.0642838	0.0507506	0.00973206	0.0356528	0.00784108	0.00874934	0.0225452
4930528H21Rik	#N/A	#N/A	#N/A	#N/A	#N/A	#N/A	#N/A	0.373901	0.953061	1	0	0	0.023384	0	0	0.0046768	0	0	0	0	0	0
4930528J11Rik	-1.69717	-1.25871	-1.25871	0.00792639	0.0737087	1	-1.69717	0.0169105	0.274263	1	12.3582	14.1837	9.89022	16.1102	9.54931	12.4183	8.40123	7.52898	6.93998	7.51409	6.20102	7.31706
4930528P14Rik	-2.35353	#N/A	#N/A	#N/A	#N/A	#N/A	-2.35353	0.470993	1	1	0	0	0.0122588	0.0116332	0	0.00477841	0.0101516	0	0	0	0	0.00203032
4930529I22Rik	1	#N/A	#N/A	#N/A	#N/A	#N/A	1	1	1	1	0	0	0	0	0	0	0	0	0	0	0	0
4930529K09Rik	1	#N/A	#N/A	#N/A	#N/A	#N/A	1	1	1	1	0	0	0	0	0	0	0	0	0	0	0	0
4930529N20Rik	1	#N/A	#N/A	#N/A	#N/A	#N/A	1	1	1	1	0	0	0	0	0	0	0	0	0	0	0	0
4930532G15Rik	-1.53504	-0.68578	-0.68578	0.252469	0.45199	1	-1.53504	0.204727	0.832256	1	0.225186	0.476677	0.270324	0.513058	0.191982	0.335445	0.0447713	0.257564	0.314523	0.290525	0.185244	0.218526
4930532I03Rik	#N/A	#N/A	#N/A	#N/A	#N/A	#N/A	#N/A	0.146604	0.733348	1	0	0.0114416	0.00389313	0	0.00345608	0.00375817	0	0	0	0	0	0
4930532M18Rik	1	#N/A	#N/A	#N/A	#N/A	#N/A	1	1	1	1	0	0	0	0	0	0	0	0	0	0	0	0
4930533B01Rik	1.8414	0	0	#N/A	#N/A	#N/A	1.8414	0.318962	0.953061	1	0.00876397	0.164904	0.094686	0.309497	0	0.11557	0.304928	0.180433	0.0244817	0.428046	0.126166	0.212811
4930533D04Rik	1	#N/A	#N/A	#N/A	#N/A	#N/A	1	1	1	1	0	0	0	0	0	0	0	0	0	0	0	0
4930533I22Rik	1.09509	-1.18987	-1.18987	0.911098	0.955099	1	1.09509	0.794854	1	1	1.21366	0.799613	1.33405	2.03222	1.30895	1.3377	2.15133	1.1791	0.684183	2.70849	0.601437	1.46491
4930533K18Rik	-1.4474	-1.27396	-1.27396	0.0127553	0.0904704	1	-1.4474	0.00623181	0.188612	1	5.93973	6.05709	5.45145	5.90203	6.35972	5.942	5.07837	4.33154	4.11547	4.0192	2.98184	4.10529
4930533L02Rik	1	#N/A	#N/A	#N/A	#N/A	#N/A	1	1	1	1	0	0	0	0	0	0	0	0	0	0	0	0
4930533N22Rik	3.44092	#N/A	#N/A	#N/A	#N/A	#N/A	3.44092	0.352865	0.953061	1	0	0	0.00409354	0	0	0.000818709	0	0.00780062	0	0.00628493	0	0.00281711
4930533P14Rik	1.40088	0.868093	0.868093	0.123049	0.298014	1	1.40088	0.127162	0.681656	1	0.0910695	0.0464092	0.0801709	0.0795379	0.106756	0.0807888	0.087514	0.111108	0.135679	0.156658	0.0749163	0.113175
4930534D22Rik	1.07311	#N/A	#N/A	#N/A	#N/A	#N/A	1.07311	0.907841	1	1	0.0109389	0.0514567	0.0525261	0	0.0466294	0.0323102	0.0543713	0.0875816	0	0.0201612	0.0112483	0.0346725
4930534H03Rik	#N/A	#N/A	#N/A	#N/A	#N/A	#N/A	#N/A	0.17866	0.793803	1	0	0	0	0	0	0	0	0	0	0.0114106	0.0127323	0.00482857
4930534H18Rik	3.77459	#N/A	#N/A	#N/A	#N/A	#N/A	3.77459	0.236435	0.887474	1	0.231649	0	0.556165	0	0	0.157563	1.61197	0	0.6471	0	0.714604	0.594735
4930535E02Rik	1	#N/A	#N/A	#N/A	#N/A	#N/A	1	1	1	1	0	0	0	0	0	0	0	0	0	0	0	0
4930535F04Rik	1	#N/A	#N/A	#N/A	#N/A	#N/A	1	1	1	1	0	0	0	0	0	0	0	0	0	0	0	0
4930535G08Rik	1	#N/A	#N/A	#N/A	#N/A	#N/A	1	1	1	1	0	0	0	0	0	0	0	0	0	0	0	0
4930535L15Rik	-1.49068	#N/A	#N/A	#N/A	#N/A	#N/A	-1.49068	0.735186	1	1	0.0715094	0	0	0	0.0381032	0.0219225	0	0	0	0	0.073532	0.0147064
4930535O05Rik	1	#N/A	#N/A	#N/A	#N/A	#N/A	1	1	1	1	0	0	0	0	0	0	0	0	0	0	0	0
4930537H20Rik	-3.81496	#N/A	#N/A	#N/A	#N/A	#N/A	-3.81496	0.185464	0.800817	1	0	0.072166	0.0736658	0.0699065	0	0.0431476	0	0	0	0.0565505	0	0.0113101
4930538E20Rik	-4.22261	#N/A	#N/A	#N/A	#N/A	#N/A	-4.22261	0.191934	0.811671	1	0.0748241	0.0293312	0	0	0.0664489	0.0341208	0	0	0.0174181	0.0229844	0	0.0080805
4930538L07Rik	1	#N/A	#N/A	#N/A	#N/A	#N/A	1	1	1	1	0	0	0	0	0	0	0	0	0	0	0	0
4930539C22Rik	1.74733	0	0	#N/A	#N/A	#N/A	1.74733	0.108703	0.628403	1	0	0.00925167	0.0283318	0.026886	0.0167675	0.0162474	0.0234617	0.0359926	0.0219761	0.0362488	0.0242686	0.0283896
4930539J05Rik	1.09846	-0.907193	-0.907193	0.894101	0.944528	1	1.09846	0.76413	1	1	0.613899	0.649754	0.736952	0.839213	0.654221	0.698808	0.366164	0.631949	0.428723	1.52748	0.883767	0.767616
4930539M17Rik	#N/A	#N/A	#N/A	#N/A	#N/A	#N/A	#N/A	0.373901	0.953061	1	0.0168315	0	0	0	0	0.0033663	0	0	0	0	0	0
4930540E01Rik	1	#N/A	#N/A	#N/A	#N/A	#N/A	1	1	1	1	0	0	0	0	0	0	0	0	0	0	0	0
4930540I17Rik	1	#N/A	#N/A	#N/A	#N/A	#N/A	1	1	1	1	0	0	0	0	0	0	0	0	0	0	0	0
4930540M03Rik	#N/A	#N/A	#N/A	#N/A	#N/A	#N/A	#N/A	0.373901	0.953061	1	0	0	0	0	0	0	0	0	0	0.00661362	0	0.00132272
4930540M05Rik	#N/A	#N/A	#N/A	#N/A	#N/A	#N/A	#N/A	0.215875	0.849348	1	0	0	0	0	0	0	0	0	0.0329777	0	0.0728357	0.0211627
4930541O19Rik	1	#N/A	#N/A	#N/A	#N/A	#N/A	1	1	1	1	0	0	0	0	0	0	0	0	0	0	0	0
4930542C12Rik	#N/A	#N/A	#N/A	#N/A	#N/A	#N/A	#N/A	0.373901	0.953061	1	0	0	0	0	0	0	0.253444	0	0	0	0	0.0506887
4930542C16Rik	#N/A	#N/A	#N/A	#N/A	#N/A	#N/A	#N/A	0.373901	0.953061	1	0	0	0	0	0.00808952	0.0016179	0	0	0	0	0	0
4930542D17Rik	-2.31957	0	0	#N/A	#N/A	#N/A	-2.31957	0.140451	0.715537	1	0.0289052	0.0169964	0.0115664	0.00823211	0.00770095	0.0146802	0.0167618	0.0027551	0	0.00221977	0.0099076	0.00632886
4930542M03Rik	#N/A	#N/A	#N/A	#N/A	#N/A	#N/A	#N/A	0.373901	0.953061	1	0	0	0	0	0.101949	0.0203898	0	0	0	0	0	0
4930543E12Rik	1	#N/A	#N/A	#N/A	#N/A	#N/A	1	1	1	1	0	0	0	0	0	0	0	0	0	0	0	0
4930543I03Rik	1	#N/A	#N/A	#N/A	#N/A	#N/A	1	1	1	1	0	0	0	0	0	0	0	0	0	0	0	0
4930543I11Rik	1	#N/A	#N/A	#N/A	#N/A	#N/A	1	1	1	1	0	0	0	0	0	0	0	0	0	0	0	0
4930543K20Rik	1	#N/A	#N/A	#N/A	#N/A	#N/A	1	1	1	1	0	0	0	0	0	0	0	0	0	0	0	0
4930543N07Rik	1	#N/A	#N/A	#N/A	#N/A	#N/A	1	1	1	1	0	0	0	0	0	0	0	0	0	0	0	0
4930544D05Rik	-3.8284	#N/A	#N/A	#N/A	#N/A	#N/A	-3.8284	0.513884	1	1	0	0.518723	0	0	0	0.103745	0	0	0	0.135494	0	0.0270987
4930544F09Rik	1	#N/A	#N/A	#N/A	#N/A	#N/A	1	1	1	1	0	0	0	0	0	0	0	0	0	0	0	0
4930544G11Rik	1	#N/A	#N/A	#N/A	#N/A	#N/A	1	1	1	1	0	0	0	0	0	0	0	0	0	0	0	0
4930544I03Rik	#N/A	#N/A	#N/A	#N/A	#N/A	#N/A	#N/A	0.0353193	0.375754	1	0	0	0	0	0	0	0.00211153	0.00242948	0.00197783	0	0.000728051	0.00144938
4930544L04Rik	1	#N/A	#N/A	#N/A	#N/A	#N/A	1	1	1	1	0	0	0	0	0	0	0	0	0	0	0	0
4930544M13Rik	-2.51231	#N/A	#N/A	#N/A	#N/A	#N/A	-2.51231	0.44487	1	1	0	0.00199085	0	0.00192851	0	0.000783872	0	0	0	0.00156006	0	0.000312012
4930545E07Rik	1	#N/A	#N/A	#N/A	#N/A	#N/A	1	1	1	1	0	0	0	0	0	0	0	0	0	0	0	0
4930545H06Rik	4.5146	#N/A	#N/A	#N/A	#N/A	#N/A	4.5146	0.317266	0.953061	1	0	0	0.0888469	0	0	0.0177694	0.147149	0.253959	0	0	0	0.0802216
4930545L08Rik	1	#N/A	#N/A	#N/A	#N/A	#N/A	1	1	1	1	0	0	0	0	0	0	0	0	0	0	0	0
4930545L23Rik	1	#N/A	#N/A	#N/A	#N/A	#N/A	1	1	1	1	0	0	0	0	0	0	0	0	0	0	0	0
4930546C10Rik	-1.48367	#N/A	#N/A	#N/A	#N/A	#N/A	-1.48367	0.708343	1	1	0.00247174	0.00290678	0.00593439	0	0	0.00226258	0	0	0	0	0.00762497	0.00152499
4930546K05Rik	-1.46866	#N/A	#N/A	#N/A	#N/A	#N/A	-1.46866	0.704191	1	1	0.00469828	0.0386764	0.00564003	0	0	0.00980295	0.00467054	0.0107476	0.0131244	0	0.00483117	0.00667474
4930547E08Rik	-2.54063	0	0	#N/A	#N/A	#N/A	-2.54063	0.0208955	0.300889	1	0.0994017	0.146121	0.17899	0.141546	0.158896	0.144991	0.0494074	0.0852702	0	0.0229006	0.127766	0.0570689
4930547E14Rik	-1.33876	0	0	#N/A	#N/A	#N/A	-1.33876	0.699814	1	1	0.0170131	0.00500188	0.00510583	0.00484527	0.0271959	0.0118324	0.0295971	0.0145944	0	0	0	0.00883831
4930547H16Rik	1	#N/A	#N/A	#N/A	#N/A	#N/A	1	1	1	1	0	0	0	0	0	0	0	0	0	0	0	0
4930547M16Rik	-1.88897	-0.599262	-0.599262	0.03481	0.14988	1	-1.88897	0.0646368	0.49444	1	0.248977	0.25097	0.448325	0.60778	0.454852	0.402181	0.388939	0.142387	0.173876	0.213053	0.146297	0.21291
4930548G14Rik	#N/A	#N/A	#N/A	#N/A	#N/A	#N/A	#N/A	0.373901	0.953061	1	0	0.0108942	0	0	0	0.00217884	0	0	0	0	0	0
4930548J01Rik	#N/A	#N/A	#N/A	#N/A	#N/A	#N/A	#N/A	0.373901	0.953061	1	0	0	0	0	0.0612535	0.0122507	0	0	0	0	0	0
4930548K13Rik	#N/A	#N/A	#N/A	#N/A	#N/A	#N/A	#N/A	0.373901	0.953061	1	0	0.00518003	0	0	0	0.00103601	0	0	0	0	0	0
4930549C15Rik	1	#N/A	#N/A	#N/A	#N/A	#N/A	1	1	1	1	0	0	0	0	0	0	0	0	0	0	0	0
4930549G23Rik	-1.84375	-0.392397	-0.392397	0.149912	0.334662	1	-1.84375	0.217143	0.851009	1	0.372813	0.501063	0.31386	0.943171	0.412779	0.508737	0.134768	0.0775301	0.0202876	0.713894	0.433144	0.275925
4930549P19Rik	-2.59935	#N/A	#N/A	#N/A	#N/A	#N/A	-2.59935	0.216331	0.850215	1	0.0020545	0.00966441	0.00493263	0	0.00437889	0.00420609	0.00408473	0	0	0.0018933	0.00211261	0.00161813
4930550C14Rik	1.80832	0.576155	0.576155	0.00951139	0.0800273	1	1.80832	0.0032225	0.1534	1	0.172101	0.174282	0.338592	0.261407	0.244541	0.238185	0.432465	0.459308	0.474079	0.414117	0.373602	0.430714
4930550C17Rik	1.01751	#N/A	#N/A	#N/A	#N/A	#N/A	1.01751	0.988792	1	1	0	0	0	0.0160884	0	0.00321769	0	0	0.00986279	0.00650733	0	0.00327402
4930551E15Rik	1	#N/A	#N/A	#N/A	#N/A	#N/A	1	1	1	1	0	0	0	0	0	0	0	0	0	0	0	0
4930551I15Rik	#N/A	#N/A	#N/A	#N/A	#N/A	#N/A	#N/A	0.373901	0.953061	1	0	0	0	0	0	0	0.0501688	0	0	0	0	0.0100338
4930551I23Rik	#N/A	#N/A	#N/A	#N/A	#N/A	#N/A	#N/A	0.373901	0.953061	1	0	0	0.0199427	0	0	0.00398853	0	0	0	0	0	0
4930551L18Rik	#N/A	#N/A	#N/A	#N/A	#N/A	#N/A	#N/A	0.373901	0.953061	1	0	0	0	0	0	0	0	0.0750539	0	0	0	0.0150108
4930551O13Rik	1	#N/A	#N/A	#N/A	#N/A	#N/A	1	1	1	1	0	0	0	0	0	0	0	0	0	0	0	0
4930553E22Rik	1	#N/A	#N/A	#N/A	#N/A	#N/A	1	1	1	1	0	0	0	0	0	0	0	0	0	0	0	0
4930553I04Rik	1	#N/A	#N/A	#N/A	#N/A	#N/A	1	1	1	1	0	0	0	0	0	0	0	0	0	0	0	0
4930553I21Rik	1	#N/A	#N/A	#N/A	#N/A	#N/A	1	1	1	1	0	0	0	0	0	0	0	0	0	0	0	0
4930553J12Rik	1	#N/A	#N/A	#N/A	#N/A	#N/A	1	1	1	1	0	0	0	0	0	0	0	0	0	0	0	0
4930553M12Rik	1	#N/A	#N/A	#N/A	#N/A	#N/A	1	1	1	1	0	0	0	0	0	0	0	0	0	0	0	0
4930553P18Rik	-3.15087	#N/A	#N/A	#N/A	#N/A	#N/A	-3.15087	0.374258	0.953403	1	0.0616366	0	0.0739914	0	0	0.0271256	0	0	0.0430447	0	0	0.00860893
4930554C24Rik	-1.08514	#N/A	#N/A	#N/A	#N/A	#N/A	-1.08514	0.955441	1	1	0.00184109	0	0	0	0	0.000368218	0	0	0	0.00169664	0	0.000339328
4930554G22Rik	1	#N/A	#N/A	#N/A	#N/A	#N/A	1	1	1	1	0	0	0	0	0	0	0	0	0	0	0	0
4930554G24Rik	1.03703	0.984929	0.984929	0.640485	0.786477	1	1.03703	0.704417	1	1	0.0544925	0.0792611	0.0585295	0.0588098	0.0534871	0.060916	0.0655751	0.0623274	0.0560818	0.0581459	0.0737287	0.0631718
4930554H23Rik	#N/A	#N/A	#N/A	#N/A	#N/A	#N/A	#N/A	0.373901	0.953061	1	0	0	0.00184386	0	0	0.000368771	0	0	0	0	0	0
4930554I06Rik	1.18768	#N/A	#N/A	#N/A	#N/A	#N/A	1.18768	0.907084	1	1	0	0.0679001	0	0	0	0.01358	0	0	0.0806439	0	0	0.0161288
4930555A03Rik	-1.16423	#N/A	#N/A	#N/A	#N/A	#N/A	-1.16423	0.857767	1	1	0.0472871	0.11122	0	0.107737	0.050393	0.0633274	0	0.054086	0	0.217884	0	0.0543941
4930555B11Rik	3.48688	#N/A	#N/A	#N/A	#N/A	#N/A	3.48688	0.258313	0.928041	1	0	0	0	0.0271816	0	0.00543632	0.0237197	0	0	0.0219884	0.0490709	0.0189558
4930555B12Rik	1	#N/A	#N/A	#N/A	#N/A	#N/A	1	1	1	1	0	0	0	0	0	0	0	0	0	0	0	0
4930555F03Rik	-1.91523	#N/A	#N/A	#N/A	#N/A	#N/A	-1.91523	0.424996	1	1	0.000861	0.00202508	0	0.00294252	0	0.00116572	0.000855916	0.000984795	0.00120258	0	0	0.000608658
4930555G07Rik	1	#N/A	#N/A	#N/A	#N/A	#N/A	1	1	1	1	0	0	0	0	0	0	0	0	0	0	0	0
4930555G21Rik	1	#N/A	#N/A	#N/A	#N/A	#N/A	1	1	1	1	0	0	0	0	0	0	0	0	0	0	0	0
4930555M17Rik	1	#N/A	#N/A	#N/A	#N/A	#N/A	1	1	1	1	0	0	0	0	0	0	0	0	0	0	0	0
4930555O08Rik	1	#N/A	#N/A	#N/A	#N/A	#N/A	1	1	1	1	0	0	0	0	0	0	0	0	0	0	0	0
4930556C24Rik	1	#N/A	#N/A	#N/A	#N/A	#N/A	1	1	1	1	0	0	0	0	0	0	0	0	0	0	0	0
4930556G01Rik	2.48812	#N/A	#N/A	#N/A	#N/A	#N/A	2.48812	0.46303	1	1	0	0	0.00139391	0	0	0.000278782	0	0.00132811	0	0.00214011	0	0.000693643
4930556G22Rik	#N/A	#N/A	#N/A	#N/A	#N/A	#N/A	#N/A	0.373901	0.953061	1	0	0	0	0	0	0	0	0	0	0.00256707	0	0.000513414
4930556H04Rik	1.55297	#N/A	#N/A	#N/A	#N/A	#N/A	1.55297	0.558436	1	1	0	0.430669	0.109905	0	0	0.108115	0.273038	0.209434	0	0.16874	0.188286	0.1679
4930556I23Rik	3.28333	0	0	#N/A	#N/A	#N/A	3.28333	0.0460193	0.422604	1	0	0.161888	0.165252	0	0	0.0654279	0.136846	0.157451	0.384543	0.253716	0.141552	0.214822
4930556J02Rik	1.80905	0	0	#N/A	#N/A	#N/A	1.80905	0.130284	0.691023	1	0.0132573	0	0.0106098	0.0302051	0.0282562	0.0164657	0.0351441	0.0252724	0.0308614	0.0122171	0.045441	0.0297872
4930556J24Rik	1.57435	0.73136	0.73136	0.112418	0.283385	1	1.57435	0.0835538	0.553467	1	0.242312	0.216018	0.253349	0.213707	0.237402	0.232557	0.411828	0.344204	0.52404	0.38177	0.168789	0.366126
4930556L07Rik	1	#N/A	#N/A	#N/A	#N/A	#N/A	1	1	1	1	0	0	0	0	0	0	0	0	0	0	0	0
4930556M19Rik	-1.56228	-0.625169	-0.625169	0.0367919	0.154361	1	-1.56228	0.0463464	0.423694	1	0.478601	0.414344	0.420511	0.382811	0.503526	0.439958	0.232826	0.209648	0.247477	0.489846	0.228268	0.281613
4930556N09Rik	#N/A	#N/A	#N/A	#N/A	#N/A	#N/A	#N/A	0.373901	0.953061	1	0	0	0	0	0	0	0	0	0	0.00558753	0	0.00111751
4930556N13Rik	-6.99908	#N/A	#N/A	#N/A	#N/A	#N/A	-6.99908	0.248019	0.909705	1	0.0205897	0	0	0	0.0164565	0.00740924	0	0	0	0	0.00529301	0.0010586
4930557B06Rik	1	#N/A	#N/A	#N/A	#N/A	#N/A	1	1	1	1	0	0	0	0	0	0	0	0	0	0	0	0
4930557F08Rik	#N/A	#N/A	#N/A	#N/A	#N/A	#N/A	#N/A	0.178496	0.793803	1	0	0.0041524	0	0	0.00376285	0.00158305	0	0	0	0	0	0
4930557F10Rik	1	#N/A	#N/A	#N/A	#N/A	#N/A	1	1	1	1	0	0	0	0	0	0	0	0	0	0	0	0
4930557J02Rik	1	#N/A	#N/A	#N/A	#N/A	#N/A	1	1	1	1	0	0	0	0	0	0	0	0	0	0	0	0
4930557K07Rik	1.03396	0	0	#N/A	#N/A	#N/A	1.03396	0.952249	1	1	0.2087	0.613581	0.338683	0.880548	0.144153	0.437133	0.330411	0.172399	0	1.0934	0.663679	0.451979
4930558C23Rik	-3.80558	0	0	#N/A	#N/A	#N/A	-3.80558	0.0462854	0.423694	1	0.0187231	0.0220185	0.0224761	0.0533228	0.0199529	0.0272987	0.0186126	0	0	0.0172541	0	0.00717334
4930558F17Rik	1	#N/A	#N/A	#N/A	#N/A	#N/A	1	1	1	1	0	0	0	0	0	0	0	0	0	0	0	0
4930558G05Rik	1	#N/A	#N/A	#N/A	#N/A	#N/A	1	1	1	1	0	0	0	0	0	0	0	0	0	0	0	0
4930558J18Rik	#N/A	#N/A	#N/A	#N/A	#N/A	#N/A	#N/A	0.17788	0.793803	1	0	0.00981991	0	0.00951246	0	0.00386647	0	0	0	0	0	0
4930558J22Rik	-2.19786	#N/A	#N/A	#N/A	#N/A	#N/A	-2.19786	0.429443	1	1	0	0.100246	0	0.194215	0.0908418	0.0770606	0	0	0	0	0.175308	0.0350616
4930558K02Rik	#N/A	#N/A	#N/A	#N/A	#N/A	#N/A	#N/A	0.0447566	0.417744	1	0	0	0	0	0	0	0.0162389	0.004671	0	0.0150536	0.00839868	0.00887244
4930558N11Rik	1	#N/A	#N/A	#N/A	#N/A	#N/A	1	1	1	1	0	0	0	0	0	0	0	0	0	0	0	0
4930559C10Rik	1	#N/A	#N/A	#N/A	#N/A	#N/A	1	1	1	1	0	0	0	0	0	0	0	0	0	0	0	0
4930560O18Rik	-1.68258	#N/A	#N/A	#N/A	#N/A	#N/A	-1.68258	0.557885	1	1	1.34604	0	1.50043	0	2.97135	1.16356	0	0.439877	2.82006	0	0.19773	0.691533
4930562A09Rik	1	#N/A	#N/A	#N/A	#N/A	#N/A	1	1	1	1	0	0	0	0	0	0	0	0	0	0	0	0
4930562C15Rik	1.61582	0.808249	0.808249	0.171892	0.362432	1	1.61582	0.119834	0.661166	1	0.00950401	0.0502955	0.0627498	0.064961	0.0253206	0.0425662	0.0661352	0.0706582	0.106196	0.056929	0.0439777	0.0687792
4930562D21Rik	1	#N/A	#N/A	#N/A	#N/A	#N/A	1	1	1	1	0	0	0	0	0	0	0	0	0	0	0	0
4930562F07Rik	1.57028	1.43218	1.43218	0.0244253	0.12572	1	1.57028	0.0126628	0.242769	1	2.45288	4.32689	2.83129	2.20318	3.82044	3.12694	5.01746	3.88461	5.27075	5.04248	5.33554	4.91017
4930562F17Rik	#N/A	#N/A	#N/A	#N/A	#N/A	#N/A	#N/A	0.373901	0.953061	1	0	0	0	0	0	0	0.00474674	0	0	0	0	0.000949348
4930563E18Rik	2.97811	#N/A	#N/A	#N/A	#N/A	#N/A	2.97811	0.42696	1	1	0.0308369	0	0	0	0	0.00616738	0	0	0	0.0284174	0.0634182	0.0183671
4930563E22Rik	-1.12373	-0.789875	-0.789875	0.520526	0.69597	1	-1.12373	0.807898	1	1	0.649207	0.163601	0.334002	0.264131	0.247089	0.331606	0.138294	0.212157	0.0647687	0.72647	0.333785	0.295095
4930563F08Rik	#N/A	#N/A	#N/A	#N/A	#N/A	#N/A	#N/A	0.181954	0.795504	1	0.131445	0.103053	0	0	0	0.0468995	0	0	0	0	0	0
4930563H07Rik	1	#N/A	#N/A	#N/A	#N/A	#N/A	1	1	1	1	0	0	0	0	0	0	0	0	0	0	0	0
4930563I02Rik	1	#N/A	#N/A	#N/A	#N/A	#N/A	1	1	1	1	0	0	0	0	0	0	0	0	0	0	0	0
4930563J15Rik	#N/A	#N/A	#N/A	#N/A	#N/A	#N/A	#N/A	0.373901	0.953061	1	0	0	0	0	0	0	0	0	0	0.0814993	0	0.0162999
4930563M21Rik	-1.57791	-0.904053	-0.904053	0.299972	0.499659	1	-1.57791	0.231373	0.87653	1	0.00639473	0.0150405	0.0345444	0.0254967	0.0238516	0.0210656	0.0158924	0.00731416	0.0133975	0.023572	0.0065756	0.0133503
4930563N14Rik	1	#N/A	#N/A	#N/A	#N/A	#N/A	1	1	1	1	0	0	0	0	0	0	0	0	0	0	0	0
4930564D02Rik	#N/A	#N/A	#N/A	#N/A	#N/A	#N/A	#N/A	0.194046	0.815428	1	0	0	0	0	0	0	0	0.0293239	0.0179044	0	0	0.00944566
4930565D16Rik	#N/A	#N/A	#N/A	#N/A	#N/A	#N/A	#N/A	0.108217	0.626695	1	0.00502036	0.0118079	0	0.00571912	0	0.00450948	0	0	0	0	0	0
4930565N06Rik	1	#N/A	#N/A	#N/A	#N/A	#N/A	1	1	1	1	0	0	0	0	0	0	0	0	0	0	0	0
4930566F21Rik	1	#N/A	#N/A	#N/A	#N/A	#N/A	1	1	1	1	0	0	0	0	0	0	0	0	0	0	0	0
4930566N20Rik	1	#N/A	#N/A	#N/A	#N/A	#N/A	1	1	1	1	0	0	0	0	0	0	0	0	0	0	0	0
4930567H12Rik	-1.14595	#N/A	#N/A	#N/A	#N/A	#N/A	-1.14595	0.926074	1	1	0	0	0	0.00426359	0	0.000852718	0.00372056	0	0	0	0	0.000744113
4930567H17Rik	1	#N/A	#N/A	#N/A	#N/A	#N/A	1	1	1	1	0	0	0	0	0	0	0	0	0	0	0	0
4930567J20Rik	#N/A	#N/A	#N/A	#N/A	#N/A	#N/A	#N/A	0.373901	0.953061	1	0	0	0	0.0303064	0	0.00606128	0	0	0	0	0	0
4930567K12Rik	1	#N/A	#N/A	#N/A	#N/A	#N/A	1	1	1	1	0	0	0	0	0	0	0	0	0	0	0	0
4930567K20Rik	1	#N/A	#N/A	#N/A	#N/A	#N/A	1	1	1	1	0	0	0	0	0	0	0	0	0	0	0	0
4930568A12Rik	#N/A	#N/A	#N/A	#N/A	#N/A	#N/A	#N/A	0.373901	0.953061	1	0	0	0	0	0	0	0.0172744	0	0	0	0	0.00345488
4930568A13Rik	1.13768	0.860652	0.860652	0.155205	0.341164	1	1.13768	0.186924	0.80299	1	0.318247	0.356296	0.357588	0.350941	0.49109	0.374833	0.432792	0.393125	0.433835	0.401203	0.471238	0.426439
4930568D16Rik	1	#N/A	#N/A	#N/A	#N/A	#N/A	1	1	1	1	0	0	0	0	0	0	0	0	0	0	0	0
4930568E12Rik	1	#N/A	#N/A	#N/A	#N/A	#N/A	1	1	1	1	0	0	0	0	0	0	0	0	0	0	0	0
4930568G15Rik	1	#N/A	#N/A	#N/A	#N/A	#N/A	1	1	1	1	0	0	0	0	0	0	0	0	0	0	0	0
4930569F06Rik	1	#N/A	#N/A	#N/A	#N/A	#N/A	1	1	1	1	0	0	0	0	0	0	0	0	0	0	0	0
4930570B17Rik	1	#N/A	#N/A	#N/A	#N/A	#N/A	1	1	1	1	0	0	0	0	0	0	0	0	0	0	0	0
4930570D08Rik	1	#N/A	#N/A	#N/A	#N/A	#N/A	1	1	1	1	0	0	0	0	0	0	0	0	0	0	0	0
4930570E03Rik	1	#N/A	#N/A	#N/A	#N/A	#N/A	1	1	1	1	0	0	0	0	0	0	0	0	0	0	0	0
4930570G19Rik	-1.2111	-0.971663	-0.971663	0.484526	0.664238	1	-1.2111	0.401132	0.994688	1	0.00209346	0.00492383	0.00251308	0.00476967	0.00446192	0.00375239	0.00416219	0.00239445	0.00292398	0.0038584	0.00215267	0.00309834
4930570N18Rik	1.1387	1.31952	1.31952	0.434438	0.624324	1	1.1387	0.653673	1	1	3.3687	2.91867	0.881881	5.15697	1.69271	2.80379	3.01985	2.87654	2.69922	2.84213	4.52563	3.19267
4930571K23Rik	1	#N/A	#N/A	#N/A	#N/A	#N/A	1	1	1	1	0	0	0	0	0	0	0	0	0	0	0	0
4930571N24Rik	1	#N/A	#N/A	#N/A	#N/A	#N/A	1	1	1	1	0	0	0	0	0	0	0	0	0	0	0	0
4930572G02Rik	-1.0121	0.97399	0.97399	0.841675	0.913713	1	-1.0121	0.979348	1	1	0.00904784	0.0319209	0.0325843	0.0154608	0.077137	0.0332302	0.0179888	0.0569181	0.0252747	0.0500276	0.0139556	0.032833
4930572K03Rik	1	#N/A	#N/A	#N/A	#N/A	#N/A	1	1	1	1	0	0	0	0	0	0	0	0	0	0	0	0
4930572O03Rik	#N/A	#N/A	#N/A	#N/A	#N/A	#N/A	#N/A	0.373901	0.953061	1	0	0	0	0	0	0	0	0	0	0.029602	0	0.00592039
4930572O13Rik	#N/A	#N/A	#N/A	#N/A	#N/A	#N/A	#N/A	0.178124	0.793803	1	0	0	0	0.0506807	0.0474106	0.0196183	0	0	0	0	0	0
4930573C08Rik	1	#N/A	#N/A	#N/A	#N/A	#N/A	1	1	1	1	0	0	0	0	0	0	0	0	0	0	0	0
4930573C15Rik	1	#N/A	#N/A	#N/A	#N/A	#N/A	1	1	1	1	0	0	0	0	0	0	0	0	0	0	0	0
4930573H18Rik	-1.93404	-0.715269	-0.715269	0.0113704	0.0861434	1	-1.93404	0.00355694	0.160626	1	0.216082	0.199382	0.183572	0.124972	0.173592	0.17952	0.0660942	0.0646394	0.0789342	0.134794	0.119643	0.092821
4930573I07Rik	1	#N/A	#N/A	#N/A	#N/A	#N/A	1	1	1	1	0	0	0	0	0	0	0	0	0	0	0	0
4930577H14Rik	1	#N/A	#N/A	#N/A	#N/A	#N/A	1	1	1	1	0	0	0	0	0	0	0	0	0	0	0	0
4930577N17Rik	-1.0152	0.532857	0.532857	0.923432	0.961328	1	-1.0152	0.94553	1	1	0.943704	0.443921	1.13287	1.07505	1.50853	1.02082	0.844318	1.40321	0.659047	0.956626	1.16448	1.00553
4930578E11Rik	#N/A	#N/A	#N/A	#N/A	#N/A	#N/A	#N/A	0.178216	0.793803	1	0	0	0	0	0	0	0.00152669	0	0	0.00141526	0	0.000588391
4930578G10Rik	1.90268	0.783119	0.783119	0.186335	0.380484	1	1.90268	0.130187	0.690699	1	0.121901	0.092856	0.09146	0.118354	0.0679065	0.0984955	0.304331	0.19013	0.116088	0.268077	0.0584014	0.187405
4930578I06Rik	#N/A	#N/A	#N/A	#N/A	#N/A	#N/A	#N/A	0.373901	0.953061	1	0	0	0	0.00946761	0	0.00189352	0	0	0	0	0	0
4930578I07Rik	1	#N/A	#N/A	#N/A	#N/A	#N/A	1	1	1	1	0	0	0	0	0	0	0	0	0	0	0	0
4930578M01Rik	-1.69234	0	0	#N/A	#N/A	#N/A	-1.69234	0.181903	0.795504	1	0.105364	0.0963737	0.0562152	0.0933563	0.0249522	0.0752523	0.0465521	0.0267808	0	0.0647315	0.0842679	0.0444665
4930578M07Rik	2.05069	#N/A	#N/A	#N/A	#N/A	#N/A	2.05069	0.320454	0.953061	1	0	0.16102	0	0.311958	0.291829	0.152961	0.272226	0.156608	0.382483	0.75707	0	0.313677
4930578N18Rik	1.18459	0.839643	0.839643	0.383122	0.578666	1	1.18459	0.685464	1	1	0.00916245	0.0269377	0.104491	0.0417509	0.1367	0.0638083	0.0865293	0.0890785	0.108778	0.0464395	0.047108	0.0755867
4930579C12Rik	-1.67019	-0.932415	-0.932415	0.297048	0.497372	1	-1.67019	0.234005	0.881868	1	0.00236738	0.00835216	0.00284191	0.0107875	0.00504575	0.00587895	0.0023534	0.00270776	0.00330658	0.00436327	0.00486868	0.00351994
4930579D07Rik	1.01426	0.986981	0.986981	0.863011	0.925574	1	1.01426	0.922096	1	1	0.0742804	0.131031	0.124837	0.118467	0.158319	0.121387	0.143991	0.135937	0.134874	0.112946	0.0878386	0.123117
4930579D09Rik	1	#N/A	#N/A	#N/A	#N/A	#N/A	1	1	1	1	0	0	0	0	0	0	0	0	0	0	0	0
4930579F01Rik	3.97956	0.437402	0.437402	0.0157656	0.100249	1	3.97956	0.0113079	0.234689	1	0.0426056	0.102595	0.109598	0.134051	0.0194589	0.0816617	0.387237	0.452507	0.260703	0.155181	0.369262	0.324978
4930579G18Rik	1.9392	0	0	#N/A	#N/A	#N/A	1.9392	0.161339	0.76836	1	0.673745	0	1.39292	0	1.03711	0.620756	1.11628	2.1406	1.09788	0.586389	1.07769	1.20377
4930579G24Rik	1.44912	0.604144	0.604144	0.276688	0.476421	1	1.44912	0.324628	0.953061	1	0.368831	0.481942	0.245979	0.466853	0.742441	0.461209	0.366654	0.468736	1.31651	0.642019	0.547825	0.668348
4930579H20Rik	-2.98795	#N/A	#N/A	#N/A	#N/A	#N/A	-2.98795	0.561551	1	1	0	0	0	0.0712077	0	0.0142415	0	0.0238316	0	0	0	0.00476633
4930579J19Rik	1	#N/A	#N/A	#N/A	#N/A	#N/A	1	1	1	1	0	0	0	0	0	0	0	0	0	0	0	0
4930579K19Rik	-1.11729	-1.67846	-1.67846	0.541888	0.712578	1	-1.11729	0.591581	1	1	1.48597	1.28151	1.30814	1.01568	2.11143	1.44054	0.689357	1.01977	1.38366	1.82584	1.528	1.28932
4930579M01Rik	1	#N/A	#N/A	#N/A	#N/A	#N/A	1	1	1	1	0	0	0	0	0	0	0	0	0	0	0	0
4930579O11Rik	1	#N/A	#N/A	#N/A	#N/A	#N/A	1	1	1	1	0	0	0	0	0	0	0	0	0	0	0	0
4930579P08Rik	1.48316	0.801072	0.801072	0.191173	0.385565	1	1.48316	0.235495	0.885304	1	0.0145938	0.0171624	0.0525573	0.0997504	0.0777619	0.0523652	0.0725382	0.0500764	0.0815342	0.0941414	0.0900396	0.077666
4930580E04Rik	1	#N/A	#N/A	#N/A	#N/A	#N/A	1	1	1	1	0	0	0	0	0	0	0	0	0	0	0	0
4930581F22Rik	-1.43236	-1.94006	-1.94006	0.00202845	0.0428383	1	-1.43236	0.000480015	0.0850229	1	1.94458	1.94381	2.21765	2.12909	2.36013	2.11905	1.5787	1.2233	1.524	1.6825	1.3886	1.47942
4930583I09Rik	-1.04954	#N/A	#N/A	#N/A	#N/A	#N/A	-1.04954	0.973582	1	1	0	0	0.0518711	0	0	0.0103742	0	0.0494226	0	0	0	0.00988452
4930583K01Rik	-2.45005	#N/A	#N/A	#N/A	#N/A	#N/A	-2.45005	0.270976	0.950811	1	0.0909021	0.106901	0.109123	0.103554	0	0.0820962	0	0	0	0.16754	0	0.0335079
4930583P06Rik	1	#N/A	#N/A	#N/A	#N/A	#N/A	1	1	1	1	0	0	0	0	0	0	0	0	0	0	0	0
4930584E12Rik	1	#N/A	#N/A	#N/A	#N/A	#N/A	1	1	1	1	0	0	0	0	0	0	0	0	0	0	0	0
4930584F24Rik	1	#N/A	#N/A	#N/A	#N/A	#N/A	1	1	1	1	0	0	0	0	0	0	0	0	0	0	0	0
4930586N03Rik	1.61837	0	0	#N/A	#N/A	#N/A	1.61837	0.373437	0.953061	1	0.00424357	0	0.00509417	0.00966842	0.0113057	0.00606238	0.00421851	0.0121343	0.0207448	0.00977653	0.0021818	0.00981118
4930587A21Rik	1	#N/A	#N/A	#N/A	#N/A	#N/A	1	1	1	1	0	0	0	0	0	0	0	0	0	0	0	0
4930587E11Rik	1	#N/A	#N/A	#N/A	#N/A	#N/A	1	1	1	1	0	0	0	0	0	0	0	0	0	0	0	0
4930588A03Rik	#N/A	#N/A	#N/A	#N/A	#N/A	#N/A	#N/A	0.103869	0.61417	1	0.000658946	0.000774924	0	0.00150132	0	0.000587039	0	0	0	0	0	0
4930588D02Rik	1	#N/A	#N/A	#N/A	#N/A	#N/A	1	1	1	1	0	0	0	0	0	0	0	0	0	0	0	0
4930588G17Rik	-3.40497	0	0	#N/A	#N/A	#N/A	-3.40497	0.0634931	0.491051	1	0.273501	0.225147	0.361155	0.0311568	0.174879	0.213168	0	0.0312825	0.152802	0.100817	0.0281237	0.062605
4930588J15Rik	1	#N/A	#N/A	#N/A	#N/A	#N/A	1	1	1	1	0	0	0	0	0	0	0	0	0	0	0	0
4930588K23Rik	#N/A	#N/A	#N/A	#N/A	#N/A	#N/A	#N/A	0.373901	0.953061	1	0	0	0	0	0	0	0.00858369	0	0	0	0	0.00171674
4930589L23Rik	-1.20001	-0.713343	-0.713343	0.447101	0.634878	1	-1.20001	0.503638	1	1	0.349401	0.698525	0.377493	0.756261	0.52129	0.540594	0.451539	0.63942	0.341611	0.676171	0.143713	0.450491
4930589O11Rik	1.1362	#N/A	#N/A	#N/A	#N/A	#N/A	1.1362	0.868171	1	1	0	0.784099	0	0	0.532906	0.263401	0.165703	0	0.698446	0.460825	0.171401	0.299275
4930589P08Rik	1	#N/A	#N/A	#N/A	#N/A	#N/A	1	1	1	1	0	0	0	0	0	0	0	0	0	0	0	0
4930590H14Rik	1	#N/A	#N/A	#N/A	#N/A	#N/A	1	1	1	1	0	0	0	0	0	0	0	0	0	0	0	0
4930590J08Rik	2.18534	0.802424	0.802424	0.0114556	0.0865203	1	2.18534	0.0251343	0.326113	1	0.0224026	0.0301092	0.0192093	0.0218749	0.023874	0.023494	0.0509035	0.0622287	0.0402302	0.0737315	0.029618	0.0513424
4930590L14Rik	1	#N/A	#N/A	#N/A	#N/A	#N/A	1	1	1	1	0	0	0	0	0	0	0	0	0	0	0	0
4930590L20Rik	-1.42338	#N/A	#N/A	#N/A	#N/A	#N/A	-1.42338	0.491316	1	1	0.012449	0.0104572	0.0170792	0.0263374	0	0.0132646	0.0106075	0.0203413	0.00745191	0.00819444	0	0.00931904
4930591A17Rik	1	#N/A	#N/A	#N/A	#N/A	#N/A	1	1	1	1	0	0	0	0	0	0	0	0	0	0	0	0
4930591E09Rik	1	#N/A	#N/A	#N/A	#N/A	#N/A	1	1	1	1	0	0	0	0	0	0	0	0	0	0	0	0
4930592A05Rik	-1.05639	-1.33577	-1.33577	0.527234	0.701885	1	-1.05639	0.537896	1	1	1.34926	1.25667	1.11896	1.47252	1.06743	1.25297	1.12883	1.16333	1.02139	1.15797	1.45891	1.18609
4930592C13Rik	-1.53683	-0.710878	-0.710878	0.0938434	0.256137	1	-1.53683	0.0741263	0.523075	1	0.256324	0.438457	0.223784	0.318547	0.397324	0.326887	0.208482	0.10661	0.162734	0.322109	0.263574	0.212702
4930592I03Rik	1	#N/A	#N/A	#N/A	#N/A	#N/A	1	1	1	1	0	0	0	0	0	0	0	0	0	0	0	0
4930593A02Rik	-1.2229	-0.892427	-0.892427	0.461747	0.646559	1	-1.2229	0.583378	1	1	0.0322097	0.0189394	0.0105453	0.0400286	0.0234036	0.0250253	0.0276532	0.0133967	0.00204491	0.0215873	0.0376372	0.0204639
4930593C16Rik	1	#N/A	#N/A	#N/A	#N/A	#N/A	1	1	1	1	0	0	0	0	0	0	0	0	0	0	0	0
4930594A02Rik	1	#N/A	#N/A	#N/A	#N/A	#N/A	1	1	1	1	0	0	0	0	0	0	0	0	0	0	0	0
4930594C11Rik	-1.42919	0	0	#N/A	#N/A	#N/A	-1.42919	0.508242	1	1	0.389642	0.13092	0.133641	0.190232	0.474554	0.263798	0.221338	0.509331	0.077746	0	0.114475	0.184578
4930594M17Rik	1	#N/A	#N/A	#N/A	#N/A	#N/A	1	1	1	1	0	0	0	0	0	0	0	0	0	0	0	0
4930594M22Rik	1.35285	23.3276	23.3276	0.0178452	0.10598	1	1.35285	0.0214257	0.303474	1	1.25493	0.833827	1.09972	1.01501	0.916086	1.02391	1.48454	1.44971	1.31459	1.61905	1.05814	1.38521
4930594O21Rik	1	#N/A	#N/A	#N/A	#N/A	#N/A	1	1	1	1	0	0	0	0	0	0	0	0	0	0	0	0
4930595D18Rik	-1.61322	#N/A	#N/A	#N/A	#N/A	#N/A	-1.61322	0.636428	1	1	0	0	0.00747061	0	0.0132639	0.0041469	0	0.00711796	0	0.00573491	0	0.00257058
4930595L18Rik	1	#N/A	#N/A	#N/A	#N/A	#N/A	1	1	1	1	0	0	0	0	0	0	0	0	0	0	0	0
4930595M18Rik	#N/A	#N/A	#N/A	#N/A	#N/A	#N/A	#N/A	0.373901	0.953061	1	0	0	0	0	0	0	0.00395482	0	0	0	0	0.000790964
4930595O18Rik	1	#N/A	#N/A	#N/A	#N/A	#N/A	1	1	1	1	0	0	0	0	0	0	0	0	0	0	0	0
4930596D02Rik	1	#N/A	#N/A	#N/A	#N/A	#N/A	1	1	1	1	0	0	0	0	0	0	0	0	0	0	0	0
4930596I21Rik	#N/A	#N/A	#N/A	#N/A	#N/A	#N/A	#N/A	0.373901	0.953061	1	0	0.340055	0	0	0	0.0680111	0	0	0	0	0	0
4930597A21Rik	1	#N/A	#N/A	#N/A	#N/A	#N/A	1	1	1	1	0	0	0	0	0	0	0	0	0	0	0	0
4930597G03Rik	1	#N/A	#N/A	#N/A	#N/A	#N/A	1	1	1	1	0	0	0	0	0	0	0	0	0	0	0	0
4930597L12Rik	1	#N/A	#N/A	#N/A	#N/A	#N/A	1	1	1	1	0	0	0	0	0	0	0	0	0	0	0	0
4930597O21Rik	-1.12169	-0.603825	-0.603825	0.577473	0.740468	1	-1.12169	0.791186	1	1	1.47611	0.57864	0.492221	0.747364	0.349571	0.728782	0.163044	0.187594	0.801782	0.831293	1.26489	0.64972
4930598F16Rik	1	#N/A	#N/A	#N/A	#N/A	#N/A	1	1	1	1	0	0	0	0	0	0	0	0	0	0	0	0
4930598N05Rik	#N/A	#N/A	#N/A	#N/A	#N/A	#N/A	#N/A	0.373901	0.953061	1	0	0	0	0	0	0	0.00206287	0	0	0	0	0.000412575
4930599A14Rik	1	#N/A	#N/A	#N/A	#N/A	#N/A	1	1	1	1	0	0	0	0	0	0	0	0	0	0	0	0
4930599N23Rik	1.15071	1.2234	1.2234	0.0280515	0.134754	1	1.15071	0.0249858	0.3261	1	1.63435	1.83162	1.93734	1.99606	2.03107	1.88609	2.02705	2.30297	2.06805	2.39373	2.05989	2.17034
4930599N24Rik	1	#N/A	#N/A	#N/A	#N/A	#N/A	1	1	1	1	0	0	0	0	0	0	0	0	0	0	0	0
4931400O07Rik	1	#N/A	#N/A	#N/A	#N/A	#N/A	1	1	1	1	0	0	0	0	0	0	0	0	0	0	0	0
4931403E22Rik	-1.63572	-1.80516	-1.80516	0.0221294	0.118353	1	-1.63572	0.00932726	0.218305	1	3.18631	2.9617	3.61119	3.00528	3.55277	3.26345	2.74147	2.30443	2.03669	1.67972	1.21328	1.99512
4931406B18Rik	1	#N/A	#N/A	#N/A	#N/A	#N/A	1	1	1	1	0	0	0	0	0	0	0	0	0	0	0	0
4931406C07Rik	-1.09521	-1.02067	-1.02067	0.326237	0.526535	1	-1.09521	0.320781	0.953061	1	111.431	107.634	136.961	131.393	111.453	119.774	124.413	122.686	104.806	82.3081	112.597	109.362
4931406G06Rik	-4.00846	#N/A	#N/A	#N/A	#N/A	#N/A	-4.00846	0.112356	0.639716	1	0.0637797	0	0.0612513	0.0145314	0.0543751	0.0387875	0	0	0	0.0352653	0.0131167	0.0096764
4931407E12Rik	#N/A	#N/A	#N/A	#N/A	#N/A	#N/A	#N/A	0.373901	0.953061	1	0	0	0	0	0	0	0	0	0	0.00668589	0	0.00133718
4931408C20Rik	1	#N/A	#N/A	#N/A	#N/A	#N/A	1	1	1	1	0	0	0	0	0	0	0	0	0	0	0	0
4931408D14Rik	-1.89025	-1.64842	-1.64842	0.014228	0.0954652	1	-1.89025	0.00628439	0.188842	1	4.72505	4.6826	7.48854	5.08031	5.85578	5.56646	3.29856	1.79135	2.70658	4.52556	2.40205	2.94482
4931412I15Rik	1	#N/A	#N/A	#N/A	#N/A	#N/A	1	1	1	1	0	0	0	0	0	0	0	0	0	0	0	0
4931413I07Rik	10.9825	-0.110473	-0.110473	0.0131223	0.091738	1	10.9825	0.129866	0.689503	1	0.192895	0.0756154	0.308748	0.146496	0.137044	0.17216	0.575269	0.367717	1.43692	1.71835	5.35549	1.89075
4931413K12Rik	1	#N/A	#N/A	#N/A	#N/A	#N/A	1	1	1	1	0	0	0	0	0	0	0	0	0	0	0	0
4931414P19Rik	-1.24969	-0.634627	-0.634627	0.126191	0.302745	1	-1.24969	0.113885	0.643499	1	0.49444	0.76721	0.675986	0.680604	0.753782	0.674404	0.375467	0.534112	0.517947	0.734096	0.536671	0.539658
4931415C17Rik	-1.17084	-0.981187	-0.981187	0.917833	0.958807	1	-1.17084	0.732877	1	1	0.174165	0.102409	0.0261344	0.0248007	0.0928021	0.0840622	0.043284	0.0249007	0.0608149	0.140437	0.0895454	0.0717964
4931419H13Rik	1.08924	0.96697	0.96697	0.676022	0.811236	1	1.08924	0.630715	1	1	0.127967	0.119137	0.121613	0.0728888	0.0852323	0.105368	0.137812	0.158563	0.111709	0.083531	0.0822412	0.114771
4931420L22Rik	#N/A	#N/A	#N/A	#N/A	#N/A	#N/A	#N/A	0.373901	0.953061	1	0	0	0	0.0219633	0	0.00439266	0	0	0	0	0	0
4931422A03Rik	-1.08612	#N/A	#N/A	#N/A	#N/A	#N/A	-1.08612	0.881072	1	1	0	0.00587254	0	0.00568867	0.00532162	0.00337657	0.00496414	0.00571162	0	0.00230091	0.00256744	0.00310882
4931428F04Rik	-1.95035	-0.469474	-0.469474	0.0365086	0.153858	1	-1.95035	0.00908763	0.215469	1	0.356783	0.591225	0.545108	0.646613	0.501196	0.528185	0.225703	0.22259	0.430374	0.35868	0.116733	0.270816
4931428L18Rik	1.04472	0	0	#N/A	#N/A	#N/A	1.04472	0.934529	1	1	0.00204621	0.00481271	0.00163758	0.000777005	0	0.0018547	0.00339021	0.000780138	0.00285799	0.00125711	0.00140272	0.00193764
4931429L15Rik	-1.04404	#N/A	#N/A	#N/A	#N/A	#N/A	-1.04404	0.972408	1	1	0.0184472	0	0	0	0	0.00368945	0.00916916	0	0	0.00849992	0	0.00353382
4931429P17Rik	-2.2038	#N/A	#N/A	#N/A	#N/A	#N/A	-2.2038	0.500488	1	1	0	0	0.00315878	0	0.00280417	0.00119259	0	0	0	0	0.00270577	0.000541153
4931431B13Rik	1	#N/A	#N/A	#N/A	#N/A	#N/A	1	1	1	1	0	0	0	0	0	0	0	0	0	0	0	0
4931431C16Rik	1	#N/A	#N/A	#N/A	#N/A	#N/A	1	1	1	1	0	0	0	0	0	0	0	0	0	0	0	0
4931439C15Rik	1	#N/A	#N/A	#N/A	#N/A	#N/A	1	1	1	1	0	0	0	0	0	0	0	0	0	0	0	0
4932411K12Rik	-1.31396	-0.917475	-0.917475	0.0928331	0.254435	1	-1.31396	0.106686	0.622491	1	0.0372662	0.0386694	0.0289469	0.0424531	0.0350417	0.0364755	0.0217919	0.0217301	0.0234738	0.0417494	0.0300551	0.02776
4932412D23Rik	-2.17255	0	0	#N/A	#N/A	#N/A	-2.17255	0.285831	0.953061	1	0.00408772	0.00721078	0	0.00232834	0.00108905	0.00294318	0.0010159	0.00233773	0.00142735	0.000941749	0.00105084	0.00135471
4932413F04Rik	1	#N/A	#N/A	#N/A	#N/A	#N/A	1	1	1	1	0	0	0	0	0	0	0	0	0	0	0	0
4932414J04Rik	1	#N/A	#N/A	#N/A	#N/A	#N/A	1	1	1	1	0	0	0	0	0	0	0	0	0	0	0	0
4932414N04Rik	1	#N/A	#N/A	#N/A	#N/A	#N/A	1	1	1	1	0	0	0	0	0	0	0	0	0	0	0	0
4932415D10Rik	#N/A	#N/A	#N/A	#N/A	#N/A	#N/A	#N/A	0.179665	0.793803	1	0.00444924	0.00523233	0	0	0	0.00193631	0	0	0	0	0	0
4932416K20Rik	#N/A	#N/A	#N/A	#N/A	#N/A	#N/A	#N/A	0.373901	0.953061	1	0	0	0.0446281	0	0	0.00892561	0	0	0	0	0	0
4932422M17Rik	-2.43533	-0.399768	-0.399768	0.327172	0.527184	1	-2.43533	0.127038	0.681424	1	0.0916628	0.862368	1.70556	0.678736	1.36757	0.94118	0.227804	0.576632	0.192041	0.46459	0.471277	0.386469
4932429P05Rik	1	#N/A	#N/A	#N/A	#N/A	#N/A	1	1	1	1	0	0	0	0	0	0	0	0	0	0	0	0
4932431L22Rik	1	#N/A	#N/A	#N/A	#N/A	#N/A	1	1	1	1	0	0	0	0	0	0	0	0	0	0	0	0
4932435O22Rik	#N/A	#N/A	#N/A	#N/A	#N/A	#N/A	#N/A	0.373901	0.953061	1	0	0.0101716	0	0	0	0.00203432	0	0	0	0	0	0
4932438A13Rik	1.11721	0.913439	0.913439	0.204055	0.399593	1	1.11721	0.193149	0.813801	1	0.30278	0.287705	0.333424	0.271339	0.283947	0.295839	0.319453	0.338925	0.339447	0.389889	0.26485	0.330513
4932438H23Rik	1.35021	0.91655	0.91655	0.268372	0.468029	1	1.35021	0.278172	0.953061	1	0.0111697	0.0218926	0.0223476	0.00848287	0.0277744	0.0183334	0.0185062	0.0212927	0.0156009	0.037742	0.0306282	0.024754
4932441J04Rik	-1.34187	-0.75981	-0.75981	0.0137961	0.0943284	1	-1.34187	0.0243288	0.321942	1	0.423934	0.379618	0.398544	0.323512	0.492059	0.403533	0.259967	0.269901	0.313895	0.324776	0.335085	0.300725
4932442E05Rik	1	#N/A	#N/A	#N/A	#N/A	#N/A	1	1	1	1	0	0	0	0	0	0	0	0	0	0	0	0
4932443L11Rik	#N/A	#N/A	#N/A	#N/A	#N/A	#N/A	#N/A	0.373901	0.953061	1	0	0	0	0.00787612	0	0.00157522	0	0	0	0	0	0
4932702P03Rik	-1.02137	-1.00578	-1.00578	0.791609	0.885653	1	-1.02137	0.72953	1	1	17.7379	15.3125	18.812	14.5513	18.8842	17.0596	15.9472	16.3681	17.9643	16.8835	16.3503	16.7027
4933400A11Rik	1	#N/A	#N/A	#N/A	#N/A	#N/A	1	1	1	1	0	0	0	0	0	0	0	0	0	0	0	0
4933400B14Rik	1	#N/A	#N/A	#N/A	#N/A	#N/A	1	1	1	1	0	0	0	0	0	0	0	0	0	0	0	0
4933400C23Rik	-2.33842	#N/A	#N/A	#N/A	#N/A	#N/A	-2.33842	0.363099	0.953061	1	0.00195962	0	0.00235242	0	0.00208833	0.00128007	0	0	0.00273705	0	0	0.000547409
4933400F21Rik	1	#N/A	#N/A	#N/A	#N/A	#N/A	1	1	1	1	0	0	0	0	0	0	0	0	0	0	0	0
4933400L20Rik	1.98819	#N/A	#N/A	#N/A	#N/A	#N/A	1.98819	0.677507	1	1	0.0020019	0	0	0	0	0.000400381	0.00398017	0	0	0	0	0.000796033
4933401D09Rik	#N/A	#N/A	#N/A	#N/A	#N/A	#N/A	#N/A	0.373901	0.953061	1	0	0	0	0	0	0	0	0	0	0	0.0168796	0.00337592
4933401H06Rik	1	#N/A	#N/A	#N/A	#N/A	#N/A	1	1	1	1	0	0	0	0	0	0	0	0	0	0	0	0
4933401J01Rik	1	#N/A	#N/A	#N/A	#N/A	#N/A	1	1	1	1	0	0	0	0	0	0	0	0	0	0	0	0
4933401L05Rik	-3.8284	#N/A	#N/A	#N/A	#N/A	#N/A	-3.8284	0.513884	1	1	0	0.0928644	0	0	0	0.0185729	0	0	0	0.0242567	0	0.00485135
4933402C05Rik	1	#N/A	#N/A	#N/A	#N/A	#N/A	1	1	1	1	0	0	0	0	0	0	0	0	0	0	0	0
4933402C06Rik	-1.75471	0	0	#N/A	#N/A	#N/A	-1.75471	0.112948	0.6408	1	0.0185465	0.0218108	0.0333961	0.0316919	0.0197647	0.025042	0.0276555	0.0212131	0.0129522	0	0.00953555	0.0142713
4933402D24Rik	-1.7226	-0.701392	-0.701392	0.129645	0.306809	1	-1.7226	0.133897	0.700331	1	0.170854	0.125578	0.269195	0.121646	0.227595	0.182974	0.0318459	0.170992	0.0447441	0.206651	0.0768627	0.106219
4933402J07Rik	-2.44581	#N/A	#N/A	#N/A	#N/A	#N/A	-2.44581	0.360824	0.953061	1	0	0.00705235	0.00719892	0	0.0127815	0.00540656	0	0	0	0.0110527	0	0.00221054
4933402J10Rik	-1.63123	#N/A	#N/A	#N/A	#N/A	#N/A	-1.63123	0.754572	1	1	0	0	0	0.0152666	0	0.00305333	0	0	0.00935901	0	0	0.0018718
4933402J15Rik	1	#N/A	#N/A	#N/A	#N/A	#N/A	1	1	1	1	0	0	0	0	0	0	0	0	0	0	0	0
4933402N03Rik	1	#N/A	#N/A	#N/A	#N/A	#N/A	1	1	1	1	0	0	0	0	0	0	0	0	0	0	0	0
4933402N22Rik	1	#N/A	#N/A	#N/A	#N/A	#N/A	1	1	1	1	0	0	0	0	0	0	0	0	0	0	0	0
4933403J19Rik	1	#N/A	#N/A	#N/A	#N/A	#N/A	1	1	1	1	0	0	0	0	0	0	0	0	0	0	0	0
4933403L11Rik	1	#N/A	#N/A	#N/A	#N/A	#N/A	1	1	1	1	0	0	0	0	0	0	0	0	0	0	0	0
4933403O08Rik	1	#N/A	#N/A	#N/A	#N/A	#N/A	1	1	1	1	0	0	0	0	0	0	0	0	0	0	0	0
4933404G15Rik	1	#N/A	#N/A	#N/A	#N/A	#N/A	1	1	1	1	0	0	0	0	0	0	0	0	0	0	0	0
4933404I11Rik	#N/A	#N/A	#N/A	#N/A	#N/A	#N/A	#N/A	0.373901	0.953061	1	0	0	0	0	0	0	0.06488	0	0	0	0	0.012976
4933404K08Rik	#N/A	#N/A	#N/A	#N/A	#N/A	#N/A	#N/A	0.373901	0.953061	1	0	0	0	0	0.0417112	0.00834224	0	0	0	0	0	0
4933404K13Rik	#N/A	#N/A	#N/A	#N/A	#N/A	#N/A	#N/A	0.373901	0.953061	1	0.0166814	0	0	0	0	0.00333628	0	0	0	0	0	0
4933404O12Rik	-1.03204	-0.984228	-0.984228	0.917263	0.958454	1	-1.03204	0.880055	1	1	0.153309	0.250406	0.368079	0.203756	0.317681	0.258646	0.160871	0.214319	0.344988	0.313957	0.218952	0.250618
4933405D12Rik	1.2312	0	0	#N/A	#N/A	#N/A	1.2312	0.713615	1	1	0.00774726	0.00303694	0.00310006	0.0117674	0.0302724	0.0111848	0.0205374	0.00886116	0	0.0261778	0.0132773	0.0137707
4933405E24Rik	1.15541	1.09334	1.09334	0.227931	0.424939	1	1.15541	0.206619	0.834993	1	4.1583	3.80856	4.05877	4.15171	3.84241	4.00395	3.61005	3.8573	4.58367	5.46752	5.61242	4.62619
4933405L10Rik	2.7768	#N/A	#N/A	#N/A	#N/A	#N/A	2.7768	0.30645	0.953061	1	0	0	0.213068	0	0	0.0426136	0	0.0676701	0.16527	0.0545215	0.304185	0.118329
4933405O20Rik	1	#N/A	#N/A	#N/A	#N/A	#N/A	1	1	1	1	0	0	0	0	0	0	0	0	0	0	0	0
4933406B15Rik	1	#N/A	#N/A	#N/A	#N/A	#N/A	1	1	1	1	0	0	0	0	0	0	0	0	0	0	0	0
4933406B17Rik	2.79051	#N/A	#N/A	#N/A	#N/A	#N/A	2.79051	0.448574	1	1	0	0.0247418	0	0	0	0.00494835	0.0209146	0.0481275	0	0	0	0.0138084
4933406C10Rik	-1.1535	-0.901029	-0.901029	0.409719	0.601401	1	-1.1535	0.421007	1	1	0.20473	0.272168	0.299195	0.370119	0.203949	0.270032	0.287585	0.193442	0.217572	0.311711	0.160179	0.234098
4933406D12Rik	1	#N/A	#N/A	#N/A	#N/A	#N/A	1	1	1	1	0	0	0	0	0	0	0	0	0	0	0	0
4933406F09Rik	#N/A	#N/A	#N/A	#N/A	#N/A	#N/A	#N/A	0.373901	0.953061	1	0.00319783	0	0	0	0	0.000639566	0	0	0	0	0	0
4933406G16Rik	#N/A	#N/A	#N/A	#N/A	#N/A	#N/A	#N/A	0.1792	0.793803	1	0	0	0	0	0	0	0.0145673	0.0167607	0	0	0	0.00626559
4933406I18Rik	1.11764	0.976277	0.976277	0.784113	0.881853	1	1.11764	0.68828	1	1	0.0753814	0.104931	0.0554028	0.0806158	0.0590199	0.0750703	0.0749363	0.0563068	0.0644614	0.157364	0.0664401	0.0839017
4933406J09Rik	1.00305	#N/A	#N/A	#N/A	#N/A	#N/A	1.00305	0.998024	1	1	0	0	0	0	0.00346	0.000692	0.00161379	0.00185678	0	0	0	0.000694114
4933406J10Rik	1	#N/A	#N/A	#N/A	#N/A	#N/A	1	1	1	1	0	0	0	0	0	0	0	0	0	0	0	0
4933406K04Rik	1	#N/A	#N/A	#N/A	#N/A	#N/A	1	1	1	1	0	0	0	0	0	0	0	0	0	0	0	0
4933406L23Rik	1	#N/A	#N/A	#N/A	#N/A	#N/A	1	1	1	1	0	0	0	0	0	0	0	0	0	0	0	0
4933406P04Rik	-1.13704	2.02702	2.02702	0.554617	0.722177	1	-1.13704	0.493673	1	1	1.00724	0.888388	1.20913	0.764954	1.69954	1.11385	1.00129	1.15206	0.703416	1.00556	1.03573	0.97961
4933407E24Rik	#N/A	#N/A	#N/A	#N/A	#N/A	#N/A	#N/A	0.373901	0.953061	1	0	0	0.0674819	0	0	0.0134964	0	0	0	0	0	0
4933407I05Rik	3.18724	#N/A	#N/A	#N/A	#N/A	#N/A	3.18724	0.407282	1	1	0	0	0.0292742	0	0	0.00585484	0	0.0139462	0.0681212	0.0112364	0	0.0186608
4933407I08Rik	1	#N/A	#N/A	#N/A	#N/A	#N/A	1	1	1	1	0	0	0	0	0	0	0	0	0	0	0	0
4933407K13Rik	1.05136	-0.985248	-0.985248	0.902136	0.950008	1	1.05136	0.83822	1	1	0.143245	0.140381	0.18788	0.181314	0.161135	0.162791	0.192503	0.112261	0.144498	0.305569	0.100926	0.171151
4933407L21Rik	-1.06559	#N/A	#N/A	#N/A	#N/A	#N/A	-1.06559	0.935268	1	1	0.0378865	0.0594063	0.0151602	0	0.0538333	0.0332573	0.050217	0	0.105834	0	0	0.0312102
4933408A14Rik	1	#N/A	#N/A	#N/A	#N/A	#N/A	1	1	1	1	0	0	0	0	0	0	0	0	0	0	0	0
4933408J17Rik	3.63582	#N/A	#N/A	#N/A	#N/A	#N/A	3.63582	0.338203	0.953061	1	0	0.0113903	0	0	0	0.00227806	0.0192568	0.0221564	0	0	0	0.00828263
4933408N05Rik	#N/A	#N/A	#N/A	#N/A	#N/A	#N/A	#N/A	0.373901	0.953061	1	0.0297194	0	0	0	0	0.00594387	0	0	0	0	0	0
4933409D19Rik	1	#N/A	#N/A	#N/A	#N/A	#N/A	1	1	1	1	0	0	0	0	0	0	0	0	0	0	0	0
4933409F18Rik	#N/A	#N/A	#N/A	#N/A	#N/A	#N/A	#N/A	0.373901	0.953061	1	0	0	0	0	0	0	0	0	0	0.00689264	0	0.00137853
4933409G03Rik	1	#N/A	#N/A	#N/A	#N/A	#N/A	1	1	1	1	0	0	0	0	0	0	0	0	0	0	0	0
4933411E02Rik	2.39082	#N/A	#N/A	#N/A	#N/A	#N/A	2.39082	0.471762	1	1	0.00214397	0	0	0	0	0.000428794	0.00213131	0	0.00299454	0	0	0.00102517
4933411E06Rik	1	#N/A	#N/A	#N/A	#N/A	#N/A	1	1	1	1	0	0	0	0	0	0	0	0	0	0	0	0
4933411E08Rik	#N/A	#N/A	#N/A	#N/A	#N/A	#N/A	#N/A	0.178003	0.793803	1	0	0	0.00806213	0.00765071	0	0.00314257	0	0	0	0	0	0
4933411G06Rik	1	#N/A	#N/A	#N/A	#N/A	#N/A	1	1	1	1	0	0	0	0	0	0	0	0	0	0	0	0
4933411K16Rik	1	#N/A	#N/A	#N/A	#N/A	#N/A	1	1	1	1	0	0	0	0	0	0	0	0	0	0	0	0
4933411O13Rik	1	#N/A	#N/A	#N/A	#N/A	#N/A	1	1	1	1	0	0	0	0	0	0	0	0	0	0	0	0
4933412E12Rik	-3.54761	0.624221	0.624221	0.0113778	0.0861434	1	-3.54761	0.0036056	0.161431	1	1.21276	1.30625	2.10895	1.96259	2.35534	1.78918	0.439424	0.181494	0.269123	1.10716	0.524466	0.504334
4933412E24Rik	1	#N/A	#N/A	#N/A	#N/A	#N/A	1	1	1	1	0	0	0	0	0	0	0	0	0	0	0	0
4933412L11Rik	1	#N/A	#N/A	#N/A	#N/A	#N/A	1	1	1	1	0	0	0	0	0	0	0	0	0	0	0	0
4933412O06Rik	1	#N/A	#N/A	#N/A	#N/A	#N/A	1	1	1	1	0	0	0	0	0	0	0	0	0	0	0	0
4933413C19Rik	1	#N/A	#N/A	#N/A	#N/A	#N/A	1	1	1	1	0	0	0	0	0	0	0	0	0	0	0	0
4933413J09Rik	4.06937	0	0	#N/A	#N/A	#N/A	4.06937	0.0535864	0.453321	1	0	0	0.00839007	0.00796191	0	0.0032704	0.0243175	0.015988	0.00976188	0.0128815	0.0035934	0.0133085
4933413L06Rik	1	#N/A	#N/A	#N/A	#N/A	#N/A	1	1	1	1	0	0	0	0	0	0	0	0	0	0	0	0
4933414I15Rik	#N/A	#N/A	#N/A	#N/A	#N/A	#N/A	#N/A	0.373901	0.953061	1	0	0	0	0	0	0	0.0499006	0	0	0	0	0.00998012
4933415A04Rik	1.27315	0	0	#N/A	#N/A	#N/A	1.27315	0.51954	1	1	0.228997	0.179535	0.091633	0.173914	0.162692	0.167354	0.303527	0.174615	0	0.351717	0.235474	0.213067
4933415J04Rik	1	#N/A	#N/A	#N/A	#N/A	#N/A	1	1	1	1	0	0	0	0	0	0	0	0	0	0	0	0
4933416E03Rik	1.15454	#N/A	#N/A	#N/A	#N/A	#N/A	1.15454	0.874139	1	1	0.00451726	0	0.00542273	0	0	0.001988	0	0.00516675	0.00630936	0	0	0.00229522
4933416I08Rik	1.69316	0.55546	0.55546	0.0561658	0.192159	1	1.69316	0.0913179	0.577018	1	0.35239	0.293761	0.364123	0.345541	0.389796	0.349122	0.483337	0.423464	0.386276	0.694698	0.967813	0.591118
4933416M07Rik	1	#N/A	#N/A	#N/A	#N/A	#N/A	1	1	1	1	0	0	0	0	0	0	0	0	0	0	0	0
4933416O17Rik	1	#N/A	#N/A	#N/A	#N/A	#N/A	1	1	1	1	0	0	0	0	0	0	0	0	0	0	0	0
4933417A18Rik	-1.51604	-1.35386	-1.35386	0.0083438	0.0757081	1	-1.51604	0.00680606	0.194914	1	4.86367	4.60786	4.77383	6.47887	4.67936	5.08072	3.8854	3.62318	2.45046	3.83086	2.96667	3.35131
4933417C20Rik	-1.87373	0	0	#N/A	#N/A	#N/A	-1.87373	0.355622	0.953061	1	0.490988	0.288702	0.294702	0.186442	0.174412	0.287049	0.162696	0	0	0.603286	0	0.153196
4933417D19Rik	-1.04744	0	0	#N/A	#N/A	#N/A	-1.04744	0.918409	1	1	0.168774	0.248098	0.126627	0.168231	0.224824	0.187311	0.356526	0.26543	0	0.27218	0	0.178827
4933417E11Rik	#N/A	#N/A	#N/A	#N/A	#N/A	#N/A	#N/A	0.373901	0.953061	1	0	0	0	0	0	0	0	0	0.00463635	0	0	0.000927271
4933417O13Rik	1	#N/A	#N/A	#N/A	#N/A	#N/A	1	1	1	1	0	0	0	0	0	0	0	0	0	0	0	0
4933421A08Rik	1.19717	0	0	#N/A	#N/A	#N/A	1.19717	0.612001	1	1	0.778436	0.582556	1.27428	1.53172	0.980396	1.02948	1.40698	1.69978	0	1.89122	1.1643	1.23245
4933421D24Rik	-3.37176	0	0	#N/A	#N/A	#N/A	-3.37176	0.0164077	0.270674	1	0.375137	0.162534	0.379226	0.562303	0.48394	0.392628	0.117765	0.203245	0.220616	0	0.040605	0.116446
4933421I07Rik	1	#N/A	#N/A	#N/A	#N/A	#N/A	1	1	1	1	0	0	0	0	0	0	0	0	0	0	0	0
4933421O10Rik	-1.77175	-1.89587	-1.89587	0.00490273	0.0605286	1	-1.77175	0.00283679	0.148817	1	3.0069	3.40676	4.40198	2.96591	3.63426	3.48316	1.49457	2.05515	1.53652	2.6696	2.07387	1.96594
4933422A05Rik	-1.29833	#N/A	#N/A	#N/A	#N/A	#N/A	-1.29833	0.764075	1	1	0.0355063	0	0.0426235	0.0404483	0.113515	0.0464187	0	0	0	0.0327205	0.146042	0.0357526
4933423L19Rik	1	#N/A	#N/A	#N/A	#N/A	#N/A	1	1	1	1	0	0	0	0	0	0	0	0	0	0	0	0
4933423P22Rik	1	#N/A	#N/A	#N/A	#N/A	#N/A	1	1	1	1	0	0	0	0	0	0	0	0	0	0	0	0
4933424G05Rik	-1.11617	-0.822145	-0.822145	0.549675	0.718401	1	-1.11617	0.592744	1	1	0.395123	0.525807	0.720847	0.376086	0.545736	0.51272	0.490987	0.4668	0.501047	0.196434	0.641524	0.459358
4933424G06Rik	#N/A	#N/A	#N/A	#N/A	#N/A	#N/A	#N/A	0.373901	0.953061	1	0	0	0	0.00365435	0	0.00073087	0	0	0	0	0	0
4933424H11Rik	1	#N/A	#N/A	#N/A	#N/A	#N/A	1	1	1	1	0	0	0	0	0	0	0	0	0	0	0	0
4933424L21Rik	1.25153	0.957337	0.957337	0.816864	0.900256	1	1.25153	0.641347	1	1	0.0772793	0.041945	0.00713613	0.0474037	0.0253401	0.0398209	0.0295473	0.00679927	0.0415146	0.104085	0.0672397	0.0498371
4933424M12Rik	-1.41411	#N/A	#N/A	#N/A	#N/A	#N/A	-1.41411	0.640628	1	1	0	0.0289011	0	0.0279962	0.0261898	0.0166174	0.0244305	0	0.0343254	0	0	0.0117512
4933424N20Rik	1	#N/A	#N/A	#N/A	#N/A	#N/A	1	1	1	1	0	0	0	0	0	0	0	0	0	0	0	0
4933425B07Rik	-2.92125	#N/A	#N/A	#N/A	#N/A	#N/A	-2.92125	0.554737	1	1	0	0	0	0.025232	0	0.0050464	0	0	0	0.00408226	0.00455513	0.00172748
4933425D22Rik	1	#N/A	#N/A	#N/A	#N/A	#N/A	1	1	1	1	0	0	0	0	0	0	0	0	0	0	0	0
4933425M03Rik	-1.73301	0	0	#N/A	#N/A	#N/A	-1.73301	0.239683	0.893608	1	0.198642	0.233605	0.596149	0.339436	0.635069	0.40058	0.394939	0.454406	0	0	0.306391	0.231147
4933426B08Rik	-1.19022	#N/A	#N/A	#N/A	#N/A	#N/A	-1.19022	0.894323	1	1	0	0	0	0.0522991	0	0.0104598	0	0	0	0.0282047	0.0157359	0.00878812
4933426K07Rik	1	#N/A	#N/A	#N/A	#N/A	#N/A	1	1	1	1	0	0	0	0	0	0	0	0	0	0	0	0
4933427D06Rik	3.41575	0	0	#N/A	#N/A	#N/A	3.41575	0.226697	0.867935	1	0	0	0	0.00548156	0	0.00109631	0.000956682	0.00990661	0.00134416	0.00354743	0.00296875	0.00374473
4933427D14Rik_1	1.81552	0	0	#N/A	#N/A	#N/A	1.81552	0.0678899	0.505032	1	0.214855	0.411011	0	0.251286	0.250337	0.225498	0.45565	0.235917	0.408126	0.570232	0.377057	0.409396
4933427D14Rik_2	-6.57797	0	0	#N/A	#N/A	#N/A	-6.57797	0.0842504	0.555055	1	0.124582	0.00340719	0.406926	0.165026	0.222304	0.184449	0	0.0894733	0	0.0507288	0	0.0280404
4933427E11Rik	-1.00233	0.829355	0.829355	0.797742	0.88893	1	-1.00233	0.994568	1	1	1.01056	0.297105	0.30328	0.575606	1.21155	0.679619	0.627868	1.01137	0.882167	0.349225	0.51957	0.67804
4933427E13Rik	#N/A	#N/A	#N/A	#N/A	#N/A	#N/A	#N/A	0.373901	0.953061	1	0	0	0	0	0	0	0.00113333	0	0	0	0	0.000226666
4933427G23Rik	-1.21326	-1.40431	-1.40431	0.0754093	0.226818	1	-1.21326	0.060494	0.479859	1	1.92161	2.00504	1.96755	2.3393	1.89725	2.02615	1.93835	1.30365	1.43407	1.81424	1.85973	1.67001
4933427I04Rik	2.38392	#N/A	#N/A	#N/A	#N/A	#N/A	2.38392	0.468133	1	1	0	0	0	0	0.0468668	0.00937335	0	0.0503014	0.0614254	0	0	0.0223453
4933427I22Rik	#N/A	#N/A	#N/A	#N/A	#N/A	#N/A	#N/A	0.373901	0.953061	1	0	0	0	0.0100348	0	0.00200697	0	0	0	0	0	0
4933427J07Rik	1	#N/A	#N/A	#N/A	#N/A	#N/A	1	1	1	1	0	0	0	0	0	0	0	0	0	0	0	0
4933428C19Rik	-1.23618	#N/A	#N/A	#N/A	#N/A	#N/A	-1.23618	0.886169	1	1	0	0	0	0.00818077	0	0.00163615	0	0	0	0.0066178	0	0.00132356
4933428G20Rik	4.17703	#N/A	#N/A	#N/A	#N/A	#N/A	4.17703	0.42089	1	1	0	0	0	0.036555	0.0170982	0.0107306	0.0318992	0	0	0.192211	0	0.0448221
4933428M09Rik	#N/A	#N/A	#N/A	#N/A	#N/A	#N/A	#N/A	0.373901	0.953061	1	0	0	0	0	0.0917084	0.0183417	0	0	0	0	0	0
4933428P19Rik	-1.69293	#N/A	#N/A	#N/A	#N/A	#N/A	-1.69293	0.571204	1	1	0.334343	0	0	0.380879	0.950142	0.333073	0	0	0.778308	0.205407	0	0.196743
4933429H19Rik	1.99042	2.47752	2.47752	0.046819	0.174886	1	1.99042	0.0487588	0.434035	1	2.92833	1.08749	1.66514	1.05344	1.8067	1.70822	1.37891	4.05449	4.30533	2.98263	4.27901	3.40007
4933429O19Rik	-4.95602	0	0	#N/A	#N/A	#N/A	-4.95602	0.0390971	0.391795	1	0.107868	0.211422	0.0647447	0.204802	0.0574764	0.129263	0.0357436	0.0411256	0	0.0165674	0.0369729	0.0260819
4933430A20Rik	1	#N/A	#N/A	#N/A	#N/A	#N/A	1	1	1	1	0	0	0	0	0	0	0	0	0	0	0	0
4933430H06Rik	1	#N/A	#N/A	#N/A	#N/A	#N/A	1	1	1	1	0	0	0	0	0	0	0	0	0	0	0	0
4933430H16Rik	1	#N/A	#N/A	#N/A	#N/A	#N/A	1	1	1	1	0	0	0	0	0	0	0	0	0	0	0	0
4933430I17Rik	1.13653	0	0	#N/A	#N/A	#N/A	1.13653	0.771091	1	1	0.0271119	0.0478257	0.0162732	0.0231641	0	0.022875	0.0336898	0.0232576	0.0473349	0.0187385	0.0069697	0.0259981
4933430L12Rik	1	#N/A	#N/A	#N/A	#N/A	#N/A	1	1	1	1	0	0	0	0	0	0	0	0	0	0	0	0
4933430M04Rik	#N/A	#N/A	#N/A	#N/A	#N/A	#N/A	#N/A	0.373901	0.953061	1	0	0	0	0	0	0	0.00173148	0	0	0	0	0.000346296
4933430N04Rik	1	#N/A	#N/A	#N/A	#N/A	#N/A	1	1	1	1	0	0	0	0	0	0	0	0	0	0	0	0
4933431C10Rik	1	#N/A	#N/A	#N/A	#N/A	#N/A	1	1	1	1	0	0	0	0	0	0	0	0	0	0	0	0
4933431E20Rik	-1.05003	-1.02315	-1.02315	0.587969	0.747628	1	-1.05003	0.571534	1	1	7.93415	6.44081	9.32453	7.06946	8.10021	7.77383	6.93503	8.59855	7.79508	7.35001	6.33841	7.40342
4933431G14Rik	1	#N/A	#N/A	#N/A	#N/A	#N/A	1	1	1	1	0	0	0	0	0	0	0	0	0	0	0	0
4933431J24Rik	1	#N/A	#N/A	#N/A	#N/A	#N/A	1	1	1	1	0	0	0	0	0	0	0	0	0	0	0	0
4933431K14Rik	1.29091	1.13664	1.13664	0.585078	0.746086	1	1.29091	0.442503	1	1	3.0625	4.53525	2.8594	2.84269	6.28555	3.91708	1.91686	3.50283	4.27747	7.42138	8.16439	5.05658
4933431K23Rik	1.63538	0.869743	0.869743	0.0339408	0.147791	1	1.63538	0.0532801	0.452056	1	0.0135177	0.0283874	0.0289773	0.0252987	0.0226374	0.0237637	0.0518319	0.032027	0.0269722	0.0507183	0.0327645	0.0388628
4933431M02Rik	1	#N/A	#N/A	#N/A	#N/A	#N/A	1	1	1	1	0	0	0	0	0	0	0	0	0	0	0	0
4933432G23Rik	1	#N/A	#N/A	#N/A	#N/A	#N/A	1	1	1	1	0	0	0	0	0	0	0	0	0	0	0	0
4933432I03Rik	-2.93103	#N/A	#N/A	#N/A	#N/A	#N/A	-2.93103	0.128006	0.684752	1	0.0198334	0.0116621	0.0198408	0.00753131	0	0.0117735	0.00985815	0.00378084	0	0.00304621	0.00339906	0.00401685
4933432I09Rik	#N/A	#N/A	#N/A	#N/A	#N/A	#N/A	#N/A	0.200743	0.825855	1	0	0.0298482	0	0	0.0540961	0.0167889	0	0	0	0	0	0
4933432K03Rik	#N/A	#N/A	#N/A	#N/A	#N/A	#N/A	#N/A	0.373901	0.953061	1	0	0	0	0	0	0	0	0	0	0.0010059	0	0.00020118
4933433F19Rik	1.18768	#N/A	#N/A	#N/A	#N/A	#N/A	1.18768	0.907084	1	1	0	0.0251139	0	0	0	0.00502277	0	0	0.0298274	0	0	0.00596547
4933433G08Rik	1	#N/A	#N/A	#N/A	#N/A	#N/A	1	1	1	1	0	0	0	0	0	0	0	0	0	0	0	0
4933433G15Rik	-1.89964	0	0	#N/A	#N/A	#N/A	-1.89964	0.175347	0.793803	1	0.0407526	0.0479253	0.0978425	0.139274	0.0651439	0.0781877	0.0607679	0.069918	0	0.0751101	0	0.0411592
4933433G19Rik	1.24847	1.63137	1.63137	0.0939329	0.256256	1	1.24847	0.100484	0.604822	1	2.02947	1.72286	1.28279	1.31059	1.15256	1.49965	1.85471	1.73972	2.13047	1.73126	1.90521	1.87227
4933433H22Rik	-3.80163	#N/A	#N/A	#N/A	#N/A	#N/A	-3.80163	0.210454	0.841401	1	0	0	0.0328264	0.0623025	0.0291413	0.0248541	0.0135919	0	0.0190968	0	0	0.00653774
4933433N18Rik	1	#N/A	#N/A	#N/A	#N/A	#N/A	1	1	1	1	0	0	0	0	0	0	0	0	0	0	0	0
4933434E20Rik	-1.51817	-1.25701	-1.25701	0.0144858	0.0964043	1	-1.51817	0.00534611	0.18101	1	8.69859	7.25623	10.0019	7.04396	7.98554	8.19724	5.71706	4.92968	6.56879	3.70623	6.07534	5.39942
4933434M16Rik	1	#N/A	#N/A	#N/A	#N/A	#N/A	1	1	1	1	0	0	0	0	0	0	0	0	0	0	0	0
4933434P08Rik	1	#N/A	#N/A	#N/A	#N/A	#N/A	1	1	1	1	0	0	0	0	0	0	0	0	0	0	0	0
4933435E02Rik	#N/A	#N/A	#N/A	#N/A	#N/A	#N/A	#N/A	0.373901	0.953061	1	0.0192798	0	0	0	0	0.00385597	0	0	0	0	0	0
4933435F18Rik	1	#N/A	#N/A	#N/A	#N/A	#N/A	1	1	1	1	0	0	0	0	0	0	0	0	0	0	0	0
4933435G04Rik	1	#N/A	#N/A	#N/A	#N/A	#N/A	1	1	1	1	0	0	0	0	0	0	0	0	0	0	0	0
4933436E23Rik	3.13288	#N/A	#N/A	#N/A	#N/A	#N/A	3.13288	0.39035	0.979406	1	0	0.00770662	0	0	0	0.00154132	0	0.0149909	0.00915304	0	0	0.00482878
4933436F18Rik	1	#N/A	#N/A	#N/A	#N/A	#N/A	1	1	1	1	0	0	0	0	0	0	0	0	0	0	0	0
4933436H12Rik	1	#N/A	#N/A	#N/A	#N/A	#N/A	1	1	1	1	0	0	0	0	0	0	0	0	0	0	0	0
4933436I01Rik	1	#N/A	#N/A	#N/A	#N/A	#N/A	1	1	1	1	0	0	0	0	0	0	0	0	0	0	0	0
4933436I20Rik	-2.2604	#N/A	#N/A	#N/A	#N/A	#N/A	-2.2604	0.377758	0.959495	1	0.00060831	0	0.00146049	0.00207893	0	0.000829546	0.00120944	0	0	0	0.000625516	0.00036699
4933436N17Rik	1	#N/A	#N/A	#N/A	#N/A	#N/A	1	1	1	1	0	0	0	0	0	0	0	0	0	0	0	0
4933436P19Rik	1	#N/A	#N/A	#N/A	#N/A	#N/A	1	1	1	1	0	0	0	0	0	0	0	0	0	0	0	0
4933437G19Rik	2.19079	#N/A	#N/A	#N/A	#N/A	#N/A	2.19079	0.298332	0.953061	1	0	0.459277	0	0.296598	0.416191	0.234413	0.388234	0.148897	0	0.959727	1.0709	0.513551
4933438A12Rik	1	#N/A	#N/A	#N/A	#N/A	#N/A	1	1	1	1	0	0	0	0	0	0	0	0	0	0	0	0
4933438B17Rik	1	#N/A	#N/A	#N/A	#N/A	#N/A	1	1	1	1	0	0	0	0	0	0	0	0	0	0	0	0
4933438K21Rik	#N/A	#N/A	#N/A	#N/A	#N/A	#N/A	#N/A	0.373901	0.953061	1	0	0	0	0	0	0	0.0601248	0	0	0	0	0.012025
4933439C10Rik	1.30546	1.19815	1.19815	0.356442	0.554776	1	1.30546	0.388242	0.975984	1	2.09308	3.04862	3.52691	5.00945	2.96726	3.32906	4.18054	2.8333	3.40623	8.05165	3.25804	4.34595
4933439J24Rik	1	#N/A	#N/A	#N/A	#N/A	#N/A	1	1	1	1	0	0	0	0	0	0	0	0	0	0	0	0
4933439K11Rik	-1.2377	-0.920313	-0.920313	0.596254	0.753895	1	-1.2377	0.652631	1	1	0.0383437	0.11724	0.0368237	0.0436806	0.147104	0.0766385	0.0686112	0.0438568	0.0321334	0.141341	0.023657	0.0619198
4933439N06Rik	1	#N/A	#N/A	#N/A	#N/A	#N/A	1	1	1	1	0	0	0	0	0	0	0	0	0	0	0	0
4933439N14Rik	1	#N/A	#N/A	#N/A	#N/A	#N/A	1	1	1	1	0	0	0	0	0	0	0	0	0	0	0	0
4933440J02Rik	1	#N/A	#N/A	#N/A	#N/A	#N/A	1	1	1	1	0	0	0	0	0	0	0	0	0	0	0	0
4933440M02Rik	#N/A	#N/A	#N/A	#N/A	#N/A	#N/A	#N/A	0.373901	0.953061	1	0	0.00274227	0	0	0	0.000548454	0	0	0	0	0	0
4933440N22Rik	1	#N/A	#N/A	#N/A	#N/A	#N/A	1	1	1	1	0	0	0	0	0	0	0	0	0	0	0	0
5031410I06Rik	1	#N/A	#N/A	#N/A	#N/A	#N/A	1	1	1	1	0	0	0	0	0	0	0	0	0	0	0	0
5031415H12Rik	-1.48441	#N/A	#N/A	#N/A	#N/A	#N/A	-1.48441	0.538385	1	1	0	0.193463	0.161578	0.102221	0.0159376	0.0946399	0.104069	0	0	0.137819	0.0768916	0.063756
5031425E22Rik	-1.39805	1.64678	1.64678	0.0525699	0.185233	1	-1.39805	0.0458076	0.421732	1	1.11555	1.03844	1.19429	1.51225	1.43977	1.26006	0.845624	0.646391	0.748227	1.31284	0.9534	0.901296
5031425F14Rik	#N/A	#N/A	#N/A	#N/A	#N/A	#N/A	#N/A	0.136907	0.707328	1	0	0.0153066	0.0156247	0.0444822	0	0.0150827	0	0	0	0	0	0
5031434C07Rik	1	#N/A	#N/A	#N/A	#N/A	#N/A	1	1	1	1	0	0	0	0	0	0	0	0	0	0	0	0
5031434O11Rik	1.35488	0.668719	0.668719	0.260231	0.459848	1	1.35488	0.290357	0.953061	1	0.238158	0.687456	0.51981	0.271306	0.276873	0.398721	0.30132	0.668618	0.574561	0.778127	0.378472	0.54022
5031439G07Rik	1.0207	1.01932	1.01932	0.87223	0.931617	1	1.0207	0.860461	1	1	2.91127	2.41718	3.01619	2.04783	3.11347	2.70119	2.30638	2.48461	2.36197	3.24665	3.38592	2.75711
5033403F01Rik	-1.24795	-0.777182	-0.777182	0.421598	0.612197	1	-1.24795	0.486972	1	1	0.486669	0.63257	0.276736	0.496048	0.218372	0.422079	0.407406	0.175782	0.286207	0.63732	0.18437	0.338217
5033403H07Rik	10.0766	0	0	#N/A	#N/A	#N/A	10.0766	0.0994407	0.601804	1	0	0	0.00858432	0.0162925	0	0.00497536	0.0284349	0.0163582	0.0299637	0.131797	0.0441192	0.0501347
5033406O09Rik	-1.41867	0	0	#N/A	#N/A	#N/A	-1.41867	0.278776	0.953061	1	0.307442	0.289243	0.22144	0.21014	0.262108	0.258075	0.122251	0	0.257647	0.339983	0.189682	0.181913
5033417F24Rik	-1.92781	0	0	#N/A	#N/A	#N/A	-1.92781	0.114728	0.645648	1	0.83518	0.528864	0.771222	0.658679	0.958501	0.750489	0.447057	0	0.089732	0.947263	0.462432	0.389297
5033421B08Rik	-2.00075	#N/A	#N/A	#N/A	#N/A	#N/A	-2.00075	0.431349	1	1	0.00297881	0.00350309	0	0.00339341	0.0126978	0.00451463	0.00296122	0	0.00832114	0	0	0.00225647
5033424D13Rik	1	#N/A	#N/A	#N/A	#N/A	#N/A	1	1	1	1	0	0	0	0	0	0	0	0	0	0	0	0
5033425B01Rik	1	#N/A	#N/A	#N/A	#N/A	#N/A	1	1	1	1	0	0	0	0	0	0	0	0	0	0	0	0
5033426E14Rik	1	#N/A	#N/A	#N/A	#N/A	#N/A	1	1	1	1	0	0	0	0	0	0	0	0	0	0	0	0
5033426O07Rik	#N/A	#N/A	#N/A	#N/A	#N/A	#N/A	#N/A	0.373901	0.953061	1	0	0	0	0	0	0	0.0311815	0	0	0	0	0.0062363
5033430I15Rik	-2.48625	-7.84995	-7.84995	0.0226808	0.120072	1	-2.48625	0.00419378	0.167716	1	4.50633	2.97092	3.68837	2.33343	3.12878	3.32557	1.90049	0.702853	0.572191	1.19549	2.3169	1.33758
5330406M23Rik	1	#N/A	#N/A	#N/A	#N/A	#N/A	1	1	1	1	0	0	0	0	0	0	0	0	0	0	0	0
5330409N07Rik	1	#N/A	#N/A	#N/A	#N/A	#N/A	1	1	1	1	0	0	0	0	0	0	0	0	0	0	0	0
5330411J11Rik	1	#N/A	#N/A	#N/A	#N/A	#N/A	1	1	1	1	0	0	0	0	0	0	0	0	0	0	0	0
5330411O13Rik	-1.43192	#N/A	#N/A	#N/A	#N/A	#N/A	-1.43192	0.813194	1	1	0.128921	0	0	0	0	0.0257843	0	0	0.0900337	0	0	0.0180067
5330413D20Rik	#N/A	#N/A	#N/A	#N/A	#N/A	#N/A	#N/A	0.28632	0.953061	1	0	0	0	0	0	0	0	0.112006	0.136775	0.0902425	1.91322	0.450448
5330413P13Rik	1	#N/A	#N/A	#N/A	#N/A	#N/A	1	1	1	1	0	0	0	0	0	0	0	0	0	0	0	0
5330416C01Rik	#N/A	#N/A	#N/A	#N/A	#N/A	#N/A	#N/A	0.113447	0.642028	1	0.0110214	0	0.0264612	0	0.0117453	0.00984559	0	0	0	0	0	0
5330417H12Rik	1	#N/A	#N/A	#N/A	#N/A	#N/A	1	1	1	1	0	0	0	0	0	0	0	0	0	0	0	0
5330425B07Rik	-1.8917	#N/A	#N/A	#N/A	#N/A	#N/A	-1.8917	0.36868	0.953061	1	0.298641	0	0.537753	0	0.318256	0.23093	0.148439	0.17079	0	0.137604	0.153544	0.122075
5330426L24Rik	#N/A	#N/A	#N/A	#N/A	#N/A	#N/A	#N/A	0.373901	0.953061	1	0	0	0	0	0	0	0	0	0	0.0649746	0	0.0129949
5330429C05Rik	1	#N/A	#N/A	#N/A	#N/A	#N/A	1	1	1	1	0	0	0	0	0	0	0	0	0	0	0	0
5330431K02Rik	#N/A	#N/A	#N/A	#N/A	#N/A	#N/A	#N/A	0.373901	0.953061	1	0.0781212	0	0	0	0	0.0156242	0	0	0	0	0	0
5330432J10Rik	-2.94533	0	0	#N/A	#N/A	#N/A	-2.94533	0.161078	0.767615	1	0.362277	0.042604	0.478384	0.16508	0.115822	0.232833	0	0.12431	0	0.233697	0.0372524	0.0790517
5330434G04Rik	1	#N/A	#N/A	#N/A	#N/A	#N/A	1	1	1	1	0	0	0	0	0	0	0	0	0	0	0	0
5330437M03Rik	1	#N/A	#N/A	#N/A	#N/A	#N/A	1	1	1	1	0	0	0	0	0	0	0	0	0	0	0	0
5330438D12Rik	1.14754	0.963229	0.963229	0.53276	0.706014	1	1.14754	0.451806	1	1	0.0688455	0.0556619	0.0482098	0.0588208	0.0641965	0.0591469	0.0470518	0.0524961	0.0580955	0.0991309	0.0825915	0.0678732
5330438I03Rik	1	#N/A	#N/A	#N/A	#N/A	#N/A	1	1	1	1	0	0	0	0	0	0	0	0	0	0	0	0
5330439A09Rik	1	#N/A	#N/A	#N/A	#N/A	#N/A	1	1	1	1	0	0	0	0	0	0	0	0	0	0	0	0
5330439B14Rik	1	#N/A	#N/A	#N/A	#N/A	#N/A	1	1	1	1	0	0	0	0	0	0	0	0	0	0	0	0
5330439K02Rik	-1.57232	0.23095	0.23095	0.127818	0.304195	1	-1.57232	0.21601	0.849568	1	0.839393	1.26917	1.02821	1.36603	1.27789	1.15614	0.408703	0.39187	0.239265	1.72072	0.915979	0.735307
5330439M10Rik	3.58826	#N/A	#N/A	#N/A	#N/A	#N/A	3.58826	0.0932748	0.581658	1	0	0	0	0.0150886	0	0.00301773	0.0131669	0.0151495	0	0.0122059	0.0136197	0.0108284
5430400D12Rik	1.145	0.722367	0.722367	0.663996	0.802792	1	1.145	0.734451	1	1	0.0852429	0.601477	0.511647	0.582645	0.99926	0.556054	0.762656	0.487495	0.238121	1.25687	0.438269	0.636683
5430401F13Rik	-4.20081	#N/A	#N/A	#N/A	#N/A	#N/A	-4.20081	0.36126	0.953061	1	0.0068294	0.00267714	0	0	0	0.00190131	0.00226302	0	0	0	0	0.000452605
5430401H09Rik	#N/A	#N/A	#N/A	#N/A	#N/A	#N/A	#N/A	0.373901	0.953061	1	0	0	0	0	0	0	0	0	0.00786308	0	0	0.00157262
5430402E10Rik	1	#N/A	#N/A	#N/A	#N/A	#N/A	1	1	1	1	0	0	0	0	0	0	0	0	0	0	0	0
5430402O13Rik	-1.8816	-0.693582	-0.693582	0.079025	0.232896	1	-1.8816	0.101937	0.608543	1	0.132756	0.199836	0.0956199	0.14216	0.155623	0.145199	0.0316733	0.0273319	0.0890033	0.185957	0.0518742	0.0771679
5430402P08Rik	1	#N/A	#N/A	#N/A	#N/A	#N/A	1	1	1	1	0	0	0	0	0	0	0	0	0	0	0	0
5430403G16Rik	-1.61306	-0.721365	-0.721365	0.0233951	0.122561	1	-1.61306	0.0692295	0.508942	1	0.241689	0.262364	0.290135	0.25415	0.475503	0.304768	0.194058	0.180749	0.142819	0.274125	0.152939	0.188938
5430403N17Rik	1	#N/A	#N/A	#N/A	#N/A	#N/A	1	1	1	1	0	0	0	0	0	0	0	0	0	0	0	0
5430405H02Rik	1.1405	30.7715	30.7715	0.481866	0.662149	1	1.1405	0.438929	1	1	0.863868	1.06127	0.88888	1.25649	0.994586	1.01302	0.797426	0.97043	1.1204	1.69879	1.18969	1.15535
5430414B19Rik	1	#N/A	#N/A	#N/A	#N/A	#N/A	1	1	1	1	0	0	0	0	0	0	0	0	0	0	0	0
5430416N02Rik	1.17526	0.814055	0.814055	0.623767	0.774039	1	1.17526	0.487408	1	1	0.608606	0.457269	0.446477	0.674057	0.648581	0.566998	0.453759	0.386729	0.590316	0.997075	0.903963	0.666368
5430420F09Rik	#N/A	#N/A	#N/A	#N/A	#N/A	#N/A	#N/A	0.373901	0.953061	1	0	0	0	0	0	0	0.0847395	0	0	0	0	0.0169479
5430421F17Rik	-2.18893	#N/A	#N/A	#N/A	#N/A	#N/A	-2.18893	0.504334	1	1	0.0847014	0.0996093	0	0	0	0.0368622	0.0842013	0	0	0	0	0.0168403
5430425E15Rik	1	#N/A	#N/A	#N/A	#N/A	#N/A	1	1	1	1	0	0	0	0	0	0	0	0	0	0	0	0
5430425K12Rik	3.24207	#N/A	#N/A	#N/A	#N/A	#N/A	3.24207	0.214952	0.847796	1	0.0187311	0.0440559	0	0	0	0.0125574	0.0186205	0.0428486	0	0.103569	0.0385219	0.040712
5430427M07Rik	1	#N/A	#N/A	#N/A	#N/A	#N/A	1	1	1	1	0	0	0	0	0	0	0	0	0	0	0	0
5430427N15Rik	1.28854	-0.169174	-0.169174	0.11833	0.291469	1	1.28854	0.128612	0.686044	1	0.89717	0.828989	0.846217	0.584024	0.956098	0.8225	0.764462	0.952867	1.2531	0.944888	1.38382	1.05983
5430430B14Rik	1.02831	#N/A	#N/A	#N/A	#N/A	#N/A	1.02831	0.97071	1	1	0.188162	0.11064	0.564695	0	0.10026	0.192751	0.374102	0	0	0.520195	0.0967419	0.198208
5430430K15Rik	1	#N/A	#N/A	#N/A	#N/A	#N/A	1	1	1	1	0	0	0	0	0	0	0	0	0	0	0	0
5430431A17Rik	-1.55652	-0.67232	-0.67232	0.199402	0.394272	1	-1.55652	0.301012	0.953061	1	0.145587	0.199747	0.24759	0.442269	0.193937	0.245826	0.313576	0.0971365	0.0508363	0.290689	0.0374263	0.157933
5430433H01Rik	1	#N/A	#N/A	#N/A	#N/A	#N/A	1	1	1	1	0	0	0	0	0	0	0	0	0	0	0	0
5430434F05Rik	1	#N/A	#N/A	#N/A	#N/A	#N/A	1	1	1	1	0	0	0	0	0	0	0	0	0	0	0	0
5430434I15Rik	1	#N/A	#N/A	#N/A	#N/A	#N/A	1	1	1	1	0	0	0	0	0	0	0	0	0	0	0	0
5430435K18Rik	1	#N/A	#N/A	#N/A	#N/A	#N/A	1	1	1	1	0	0	0	0	0	0	0	0	0	0	0	0
5430440P10Rik	-3.0737	#N/A	#N/A	#N/A	#N/A	#N/A	-3.0737	0.23873	0.892617	1	0	0.0177538	0.0181227	0.0171979	0	0.0106149	0	0.0172673	0	0	0	0.00345345
5530400C23Rik	1	#N/A	#N/A	#N/A	#N/A	#N/A	1	1	1	1	0	0	0	0	0	0	0	0	0	0	0	0
5530400K19Rik	1	#N/A	#N/A	#N/A	#N/A	#N/A	1	1	1	1	0	0	0	0	0	0	0	0	0	0	0	0
5530401A14Rik	1	#N/A	#N/A	#N/A	#N/A	#N/A	1	1	1	1	0	0	0	0	0	0	0	0	0	0	0	0
5530402G07Rik	#N/A	#N/A	#N/A	#N/A	#N/A	#N/A	#N/A	0.373901	0.953061	1	0	0.485445	0	0	0	0.0970889	0	0	0	0	0	0
5530601H04Rik	1.03917	0.961318	0.961318	0.648922	0.79299	1	1.03917	0.640947	1	1	0.383262	0.314653	0.368937	0.38718	0.443114	0.379429	0.434914	0.330844	0.373708	0.456483	0.375513	0.394292
5730403I07Rik	-3.01137	-0.55756	-0.55756	0.00226483	0.0451762	1	-3.01137	4.78564e-05	0.0440594	1	0.250886	0.224015	0.262134	0.19583	0.242609	0.235095	0.0600419	0.0637686	0.0519139	0.0856302	0.128991	0.0780692
5730405O15Rik	-2.28549	-0.221196	-0.221196	0.00199633	0.0424794	1	-2.28549	0.0124305	0.241085	1	0.691553	0.609953	0.674515	0.935521	1.15152	0.812613	0.429668	0.346056	0.301846	0.47797	0.222223	0.355553
5730408A14Rik	1	#N/A	#N/A	#N/A	#N/A	#N/A	1	1	1	1	0	0	0	0	0	0	0	0	0	0	0	0
5730409E04Rik	-1.17297	-1.23329	-1.23329	0.279411	0.479245	1	-1.17297	0.260799	0.931802	1	2.45821	2.85127	2.78925	2.30166	3.19385	2.71885	2.61107	2.15688	2.77497	2.73082	1.31581	2.31791
5730412P04Rik	#N/A	#N/A	#N/A	#N/A	#N/A	#N/A	#N/A	0.373901	0.953061	1	0	0	0	0	0	0	0	0	0.0197994	0	0	0.00395989
5730414N17Rik	1.16986	1.1115	1.1115	0.551954	0.720042	1	1.16986	0.492514	1	1	2.0248	4.0104	3.96582	3.03503	3.97488	3.40219	2.4366	3.29105	3.12578	4.91035	6.13663	3.98008
5730419F03Rik	2.57718	0	0	#N/A	#N/A	#N/A	2.57718	0.109584	0.63098	1	0	0.0219716	0	0.0212837	0	0.00865105	0.00928645	0.0320542	0.0260953	0.0344346	0.00960583	0.0222953
5730420D15Rik	1.10322	#N/A	#N/A	#N/A	#N/A	#N/A	1.10322	0.826358	1	1	0.0466115	0	0.0279773	0.0265496	0.0310457	0.0264368	0.0289602	0.0199925	0	0.0429543	0.0539211	0.0291656
5730435O14Rik	-7.68423	#N/A	#N/A	#N/A	#N/A	#N/A	-7.68423	0.174072	0.793803	1	0.0906228	0.0213146	0	0.0825889	0	0.0389053	0	0	0.025315	0	0	0.005063
5730437C11Rik	-1.69816	0	0	#N/A	#N/A	#N/A	-1.69816	0.388799	0.976986	1	0.212517	0.249921	0.153069	0	0.54354	0.231809	0.253514	0.243072	0.0593654	0.0391684	0.087411	0.136506
5730455P16Rik	-1.24645	-1.26326	-1.26326	0.00480636	0.0602887	1	-1.24645	0.00368567	0.163086	1	2.79728	2.87841	3.12712	2.58913	3.11143	2.90067	2.2333	2.15964	2.11223	2.5778	2.5528	2.32715
5730460C07Rik	#N/A	#N/A	#N/A	#N/A	#N/A	#N/A	#N/A	0.103869	0.61417	1	0.0551031	0.0648016	0	0.125545	0	0.04909	0	0	0	0	0	0
5730471H19Rik	-1.66045	-0.819553	-0.819553	0.169216	0.358799	1	-1.66045	0.192633	0.812981	1	0.0651072	0.110064	0.0732729	0.0463557	0.0303553	0.0650311	0.0525872	0.0139628	0.0170506	0.0787485	0.0334744	0.0391647
5730480H06Rik	1.38323	0.812697	0.812697	0.0168409	0.103104	1	1.38323	0.0122443	0.239805	1	0.138534	0.160828	0.226001	0.157816	0.166561	0.169948	0.238355	0.257993	0.245588	0.19968	0.233768	0.235077
5730488B01Rik	1	#N/A	#N/A	#N/A	#N/A	#N/A	1	1	1	1	0	0	0	0	0	0	0	0	0	0	0	0
5730507A11Rik	1.31419	#N/A	#N/A	#N/A	#N/A	#N/A	1.31419	0.740471	1	1	0	0.32099	0	0.31094	0	0.126386	0	0	0.317695	0.419222	0.0935564	0.166095
5730507C01Rik	1.05328	-0.98325	-0.98325	0.9036	0.950936	1	1.05328	0.889905	1	1	0.0739224	0.0260799	0.0709918	0.0842113	0.0866555	0.0683722	0.0440915	0.0253653	0.154874	0.0749345	0.0608106	0.0720151
5730521K06Rik	1	#N/A	#N/A	#N/A	#N/A	#N/A	1	1	1	1	0	0	0	0	0	0	0	0	0	0	0	0
5730522E02Rik	-1.04753	-0.983062	-0.983062	0.750754	0.861567	1	-1.04753	0.843983	1	1	0.0108456	0.0183902	0.0118084	0.020113	0.0110204	0.0144355	0.0157962	0.0129819	0.00951172	0.0223136	0.00829943	0.0137806
5730585A16Rik	1.55099	0.352967	0.352967	0.591545	0.750143	1	1.55099	0.324181	0.953061	1	0.746601	0.702406	0.358502	0.680414	1.1139	0.720364	2.22658	0.853948	0.208559	1.37604	0.921262	1.11728
5730596B20Rik	1	#N/A	#N/A	#N/A	#N/A	#N/A	1	1	1	1	0	0	0	0	0	0	0	0	0	0	0	0
5830405F06Rik	1	#N/A	#N/A	#N/A	#N/A	#N/A	1	1	1	1	0	0	0	0	0	0	0	0	0	0	0	0
5830408C22Rik	-1.50506	0	0	#N/A	#N/A	#N/A	-1.50506	0.263673	0.93812	1	0.163054	0.210927	0.15659	0.0742993	0.0695053	0.134875	0.0648363	0	0.11387	0.135234	0.134132	0.0896147
5830411K02Rik	1	#N/A	#N/A	#N/A	#N/A	#N/A	1	1	1	1	0	0	0	0	0	0	0	0	0	0	0	0
5830415G21Rik	1	#N/A	#N/A	#N/A	#N/A	#N/A	1	1	1	1	0	0	0	0	0	0	0	0	0	0	0	0
5830416I19Rik	1	#N/A	#N/A	#N/A	#N/A	#N/A	1	1	1	1	0	0	0	0	0	0	0	0	0	0	0	0
5830418P13Rik	1.45585	#N/A	#N/A	#N/A	#N/A	#N/A	1.45585	0.572107	1	1	0.00813905	0	0.00488525	0.0231797	0	0.0072408	0.0121365	0.0139639	0.005684	0	0.0209231	0.0105415
5830426I08Rik	1	#N/A	#N/A	#N/A	#N/A	#N/A	1	1	1	1	0	0	0	0	0	0	0	0	0	0	0	0
5830428M24Rik	-1.38888	#N/A	#N/A	#N/A	#N/A	#N/A	-1.38888	0.680821	1	1	0.056776	0.0834611	0	0.0161696	0.0151263	0.0343066	0.0423305	0.081174	0	0	0	0.0247009
5830432E09Rik	#N/A	#N/A	#N/A	#N/A	#N/A	#N/A	#N/A	0.373901	0.953061	1	0	0	0	0	0.00997464	0.00199493	0	0	0	0	0	0
5830437K03Rik	1	#N/A	#N/A	#N/A	#N/A	#N/A	1	1	1	1	0	0	0	0	0	0	0	0	0	0	0	0
5830444B04Rik	1.08277	0.913744	0.913744	0.694651	0.823393	1	1.08277	0.78302	1	1	0.180477	0.29085	0.320967	0.205597	0.56987	0.313552	0.544879	0.28288	0.196059	0.295674	0.378037	0.339506
5830444F18Rik	-1.20758	#N/A	#N/A	#N/A	#N/A	#N/A	-1.20758	0.898357	1	1	0	0	0.092415	0	0	0.018483	0.0765293	0	0	0	0	0.0153059
5830448L01Rik	1.16315	1.02627	1.02627	0.872758	0.931946	1	1.16315	0.605396	1	1	4.99177	5.73383	7.66464	4.89308	4.94851	5.64637	3.00046	3.85059	5.51284	10.8049	9.66907	6.56757
5830454E08Rik	1.09694	-1.00095	-1.00095	0.994374	0.996792	1	1.09694	0.711197	1	1	7.83249	8.96866	7.17558	6.57459	5.93073	7.29641	5.73723	3.30055	7.77303	10.0671	13.1408	8.00375
5830462I19Rik	#N/A	#N/A	#N/A	#N/A	#N/A	#N/A	#N/A	0.373901	0.953061	1	0	0	0	0	0	0	0	0	1.20296	0	0	0.240592
5830462O15Rik	1	#N/A	#N/A	#N/A	#N/A	#N/A	1	1	1	1	0	0	0	0	0	0	0	0	0	0	0	0
5830468F06Rik	1	#N/A	#N/A	#N/A	#N/A	#N/A	1	1	1	1	0	0	0	0	0	0	0	0	0	0	0	0
5830487J09Rik	1	#N/A	#N/A	#N/A	#N/A	#N/A	1	1	1	1	0	0	0	0	0	0	0	0	0	0	0	0
5930403N24Rik	-6.84645	#N/A	#N/A	#N/A	#N/A	#N/A	-6.84645	0.0475153	0.429401	1	0.0257431	0.0302741	0.0154516	0.0293262	0	0.020159	0	0.0147222	0	0	0	0.00294445
5930409G06Rik	1	#N/A	#N/A	#N/A	#N/A	#N/A	1	1	1	1	0	0	0	0	0	0	0	0	0	0	0	0
5930411N13Rik	1.08213	0	0	#N/A	#N/A	#N/A	1.08213	0.891309	1	1	0	2.12525	1.23967	0.294101	0.550251	0.841854	0.256644	2.06701	0.721179	0.713736	0.796411	0.910997
5930420M18Rik	#N/A	#N/A	#N/A	#N/A	#N/A	#N/A	#N/A	0.373901	0.953061	1	0.20169	0	0	0	0	0.0403381	0	0	0	0	0	0
5930430L01Rik	1.388	-0.0241626	-0.0241626	0.153732	0.339561	1	1.388	0.155963	0.756492	1	0.623141	0.767713	0.783668	0.743676	0.885426	0.760725	0.825948	0.644856	1.61637	1.09381	1.09846	1.05589
5930435M05Rik	1	#N/A	#N/A	#N/A	#N/A	#N/A	1	1	1	1	0	0	0	0	0	0	0	0	0	0	0	0
5930438M14Rik	1	#N/A	#N/A	#N/A	#N/A	#N/A	1	1	1	1	0	0	0	0	0	0	0	0	0	0	0	0
6030400A10Rik	1	#N/A	#N/A	#N/A	#N/A	#N/A	1	1	1	1	0	0	0	0	0	0	0	0	0	0	0	0
6030407O03Rik	-1.04704	-0.971059	-0.971059	0.643908	0.788956	1	-1.04704	0.857486	1	1	0.00497938	0.00951565	0.00896622	0.0063815	0.00729635	0.00742782	0.00928121	0.0106787	0.00434676	0.0086038	0.00256011	0.00709412
6030440G07Rik	-3.59814	#N/A	#N/A	#N/A	#N/A	#N/A	-3.59814	0.372648	0.953061	1	0	0.00926164	0.0189082	0	0	0.00563398	0.007829	0	0	0	0	0.0015658
6030442E23Rik	12.9769	#N/A	#N/A	#N/A	#N/A	#N/A	12.9769	0.225267	0.864854	1	0.020833	0	0	0	0	0.00416661	0.10355	0.166799	0	0	0	0.0540698
6030442K20Rik	-1.06068	-0.907226	-0.907226	0.592154	0.750746	1	-1.06068	0.801342	1	1	0.288472	0.441019	0.328981	0.377917	0.276678	0.342613	0.258092	0.247462	0.302187	0.584845	0.222474	0.323012
6030443J06Rik	1.1869	1.27549	1.27549	0.195911	0.390275	1	1.1869	0.199116	0.823232	1	1.84885	1.98793	1.89268	1.38082	2.42604	1.90726	2.11445	2.15691	2.90845	1.75319	2.38561	2.26372
6030445D17Rik	-1.40835	#N/A	#N/A	#N/A	#N/A	#N/A	-1.40835	0.657073	1	1	0.0887453	0	0.319602	0	0.378297	0.157329	0	0.20301	0	0.0817823	0.273766	0.111712
6030452D12Rik	1	#N/A	#N/A	#N/A	#N/A	#N/A	1	1	1	1	0	0	0	0	0	0	0	0	0	0	0	0
6030458C11Rik	-1.15479	-1.42121	-1.42121	0.215802	0.411872	1	-1.15479	0.268571	0.947444	1	1.58258	1.69691	1.87745	1.63317	1.93455	1.74493	1.23082	1.2032	1.36526	2.11898	1.63691	1.51104
6030460B20Rik	#N/A	#N/A	#N/A	#N/A	#N/A	#N/A	#N/A	0.285963	0.953061	1	0	0	0	0	0	0	0.144089	0	0	0	0.745224	0.177863
6030466F02Rik	1	#N/A	#N/A	#N/A	#N/A	#N/A	1	1	1	1	0	0	0	0	0	0	0	0	0	0	0	0
6030468B19Rik	#N/A	0	0	#N/A	#N/A	#N/A	#N/A	0.0463564	0.423694	1	0.0159046	0.0374077	0.0763703	0.0181183	0.0169492	0.03295	0	0	0	0	0	0
6030471H07Rik	1	#N/A	#N/A	#N/A	#N/A	#N/A	1	1	1	1	0	0	0	0	0	0	0	0	0	0	0	0
6030498E09Rik	#N/A	#N/A	#N/A	#N/A	#N/A	#N/A	#N/A	0.0916714	0.577844	1	0.00161409	0	0	0.000919377	0.000860056	0.000678706	0	0	0	0	0	0
6230400D17Rik	-1.16201	-1.05915	-1.05915	0.0330868	0.145821	1	-1.16201	0.0298274	0.34932	1	13.6207	15.1618	16.246	13.747	16.1707	14.9892	13.7816	13.0029	11.1868	14.2966	12.229	12.8994
6330403K07Rik	-1.68596	0	0	#N/A	#N/A	#N/A	-1.68596	0.574688	1	1	0	0.917191	0.468126	0	0	0.277064	0.193829	0.111507	0.136167	0.179682	0.200495	0.164336
6330403L08Rik	-1.33982	-0.242099	-0.242099	0.353887	0.552376	1	-1.33982	0.360218	0.953061	1	0.749819	1.63295	0.533403	0.727638	1.33178	0.995118	0.358892	0.571752	1.24123	0.742172	0.799584	0.742727
6330408M09Rik	1.2513	1.74938	1.74938	0.44026	0.629289	1	1.2513	0.489728	1	1	2.03025	0.795864	2.76217	0.770946	1.73089	1.61802	1.07641	2.47698	3.40285	1.49677	1.67014	2.02463
6330409D20Rik	1	#N/A	#N/A	#N/A	#N/A	#N/A	1	1	1	1	0	0	0	0	0	0	0	0	0	0	0	0
6330410L21Rik	1.27246	0.740322	0.740322	0.250925	0.450564	1	1.27246	0.244788	0.903312	1	0.439143	0.231505	0.418099	0.362261	0.564812	0.403164	0.34623	0.519604	0.592212	0.390733	0.716274	0.51301
6330411D24Rik	1.81214	#N/A	#N/A	#N/A	#N/A	#N/A	1.81214	0.456751	1	1	0	0.000378554	0.000386421	0	0	0.000152995	0.000639995	0	0.000449603	0.000296642	0	0.000277248
6330415B21Rik	#N/A	#N/A	#N/A	#N/A	#N/A	#N/A	#N/A	0.213139	0.844668	1	0	0	0	0	0	0	0.415763	0	0.194718	0	0	0.122096
6330415G19Rik	-1.7676	-0.625857	-0.625857	0.0986111	0.263488	1	-1.7676	0.0501336	0.439179	1	0.296271	0.248869	0.241339	0.301346	0.304455	0.278456	0.115705	0.0363074	0.13301	0.263274	0.239368	0.157533
6330418K02Rik	-1.80333	-2.39777	-2.39777	0.0343954	0.148701	1	-1.80333	0.00834959	0.208659	1	3.09979	3.37025	3.65092	2.53183	2.74244	3.07905	1.91866	1.47171	2.53238	1.83252	0.781831	1.70742
6330419E04Rik	1	#N/A	#N/A	#N/A	#N/A	#N/A	1	1	1	1	0	0	0	0	0	0	0	0	0	0	0	0
6330420H09Rik	1	#N/A	#N/A	#N/A	#N/A	#N/A	1	1	1	1	0	0	0	0	0	0	0	0	0	0	0	0
6330537M06Rik	1.24265	0.893269	0.893269	0.649426	0.793409	1	1.24265	0.61945	1	1	0.210648	0.165149	0.252872	0.479935	0.149656	0.251652	0.698015	0.160623	0.294217	0.194121	0.216606	0.312716
6330562C20Rik	1.10206	-0.945147	-0.945147	0.87792	0.934976	1	1.10206	0.748704	1	1	0.3615	0.31325	0.342601	0.541862	0.425796	0.397002	0.52959	0.326428	0.425192	0.789006	0.117387	0.437521
6330576A10Rik	-4.20765	#N/A	#N/A	#N/A	#N/A	#N/A	-4.20765	0.0512387	0.443101	1	0.0457699	0.0358837	0.0366295	0.0434503	0	0.0323467	0.0227498	0	0	0	0.0156881	0.00768759
6430500D05Rik	#N/A	#N/A	#N/A	#N/A	#N/A	#N/A	#N/A	0.373901	0.953061	1	0.130401	0	0	0	0	0.0260803	0	0	0	0	0	0
6430503K07Rik	1	#N/A	#N/A	#N/A	#N/A	#N/A	1	1	1	1	0	0	0	0	0	0	0	0	0	0	0	0
6430511E19Rik	1	#N/A	#N/A	#N/A	#N/A	#N/A	1	1	1	1	0	0	0	0	0	0	0	0	0	0	0	0
6430548M08Rik	1.13679	0.914994	0.914994	0.69115	0.820998	1	1.13679	0.514864	1	1	0.368728	0.370169	0.374263	0.402974	0.498372	0.402901	0.283108	0.28802	0.510824	0.640918	0.567195	0.458013
6430550D23Rik	-1.19102	-2.46516	-2.46516	0.2655	0.464879	1	-1.19102	0.271549	0.951362	1	1.28165	1.46565	1.46958	1.46507	1.61545	1.45948	1.44103	1.07164	1.32098	1.66167	0.631685	1.2254
6430553K19Rik	1.7809	#N/A	#N/A	#N/A	#N/A	#N/A	1.7809	0.613208	1	1	0	0	0.00505355	0	0	0.00101071	0.00418487	0.004815	0	0	0	0.00179997
6430562O15Rik	1.15766	0	0	#N/A	#N/A	#N/A	1.15766	0.784056	1	1	0.0192255	0.101742	0.184633	0	0.235615	0.108243	0.0668918	0.263876	0.0671316	0.159453	0.0691923	0.125309
6430571L13Rik	2.92462	-0.793522	-0.793522	0.0536231	0.187028	1	2.92462	0.0920045	0.578413	1	0.830262	0.488196	0.654074	0.546803	0.566822	0.617231	0.606123	0.934799	1.43144	3.4789	2.57457	1.80517
6430573P05Rik	-1.08491	-1.8323	-1.8323	0.482007	0.66216	1	-1.08491	0.519734	1	1	1.14613	1.14567	1.51345	1.1098	1.34355	1.25172	0.740584	1.24537	1.20062	1.10901	1.47318	1.15375
6430584L05Rik	#N/A	#N/A	#N/A	#N/A	#N/A	#N/A	#N/A	0.373901	0.953061	1	0	0	0	0	0	0	0	0	0.0139094	0	0	0.00278187
6430590A07Rik	1	#N/A	#N/A	#N/A	#N/A	#N/A	1	1	1	1	0	0	0	0	0	0	0	0	0	0	0	0
6430628N08Rik	1	#N/A	#N/A	#N/A	#N/A	#N/A	1	1	1	1	0	0	0	0	0	0	0	0	0	0	0	0
6430710C18Rik	1.87844	#N/A	#N/A	#N/A	#N/A	#N/A	1.87844	0.401153	0.994688	1	0.00225943	0.0053142	0.00813697	0	0	0.00314212	0.00224609	0	0.0031558	0.0124929	0.0116167	0.00590229
6430710M23Rik	1	#N/A	#N/A	#N/A	#N/A	#N/A	1	1	1	1	0	0	0	0	0	0	0	0	0	0	0	0
6530401F13Rik	-2.76901	0	0	#N/A	#N/A	#N/A	-2.76901	0.0316379	0.358472	1	0.0375203	0.0294161	0.0375343	0.0569902	0.0266565	0.0376235	0.0124329	0	0.00873426	0.0403392	0.00643026	0.0135873
6530402F18Rik	-12.7589	0	0	#N/A	#N/A	#N/A	-12.7589	0.0192965	0.290293	1	0.271763	0.114141	0.186421	0.221135	0.475793	0.25385	0.019297	0.0444053	0	0.0357772	0	0.0198959
6530403H02Rik	-2.14599	-0.855032	-0.855032	0.0795505	0.233659	1	-2.14599	0.104061	0.614807	1	0.0027127	0.00446622	0.00651291	0.00185416	0.00635994	0.00438119	0.00539337	0.00124109	0.00151556	0.00149992	0.000557886	0.00204157
6530409C15Rik	-1.03984	-0.972704	-0.972704	0.847067	0.916293	1	-1.03984	0.829796	1	1	0.148925	0.302508	0.325048	0.285325	0.23806	0.259973	0.154775	0.247763	0.278918	0.349338	0.219264	0.250012
6530411M01Rik	#N/A	#N/A	#N/A	#N/A	#N/A	#N/A	#N/A	0.373901	0.953061	1	0	0	0	0	0	0	0.0151552	0	0	0	0	0.00303104
6530413G14Rik	-1.51388	#N/A	#N/A	#N/A	#N/A	#N/A	-1.51388	0.554434	1	1	0.0150132	0	0.036045	0.0684111	0.0159993	0.0270937	0.0447735	0	0	0.0138352	0.0308756	0.0178969
6530437J22Rik	#N/A	#N/A	#N/A	#N/A	#N/A	#N/A	#N/A	0.180617	0.793803	1	0	0	0	0	0	0	0	0.0452647	0.0552749	0	0	0.0201079
6720427I07Rik	1.00177	-0.757322	-0.757322	0.7842	0.881853	1	1.00177	0.994043	1	1	0.778264	0.848921	0.636383	0.860889	1.06978	0.838848	0.504567	0.799857	0.551387	1.47598	0.869866	0.840331
6720432D03Rik	1	#N/A	#N/A	#N/A	#N/A	#N/A	1	1	1	1	0	0	0	0	0	0	0	0	0	0	0	0
6720464F23Rik	#N/A	#N/A	#N/A	#N/A	#N/A	#N/A	#N/A	0.142495	0.720773	1	0	0	0	0	0	0	0.261636	0	0	0.323386	0.0451057	0.126025
6720468P15Rik	1	#N/A	#N/A	#N/A	#N/A	#N/A	1	1	1	1	0	0	0	0	0	0	0	0	0	0	0	0
6720469O03Rik	1	#N/A	#N/A	#N/A	#N/A	#N/A	1	1	1	1	0	0	0	0	0	0	0	0	0	0	0	0
6720475M21Rik	#N/A	#N/A	#N/A	#N/A	#N/A	#N/A	#N/A	0.0320424	0.360724	1	0	0	0	0	0	0	0.166124	0.127425	0.0778025	0.205332	0	0.115337
6720482G16Rik	1	#N/A	#N/A	#N/A	#N/A	#N/A	1	1	1	1	0	0	0	0	0	0	0	0	0	0	0	0
6720483E21Rik	1.41591	#N/A	#N/A	#N/A	#N/A	#N/A	1.41591	0.647254	1	1	0	0.0988721	0	0.0957765	0.0895967	0.0568491	0.0835781	0	0	0.232434	0.0864525	0.0804929
6720489N17Rik	-1.12048	-0.959867	-0.959867	0.668513	0.806463	1	-1.12048	0.668902	1	1	0.115901	0.0425939	0.0608708	0.0495124	0.0771962	0.0692149	0.0360053	0.0745681	0.080941	0.0801057	0.0372436	0.0617727
6820402A03Rik	1	#N/A	#N/A	#N/A	#N/A	#N/A	1	1	1	1	0	0	0	0	0	0	0	0	0	0	0	0
6820408C15Rik	-1.28408	-0.860786	-0.860786	0.363503	0.560755	1	-1.28408	0.380602	0.963665	1	0.208069	0.24469	0.25618	0.164097	0.477583	0.270124	0.228054	0.152554	0.298066	0.235992	0.13715	0.210363
6820426E19Rik	#N/A	#N/A	#N/A	#N/A	#N/A	#N/A	#N/A	0.373901	0.953061	1	0	0	0	0.0721438	0	0.0144288	0	0	0	0	0	0
6820431F20Rik	1.29273	1.93928	1.93928	0.0820787	0.237818	1	1.29273	0.109429	0.630381	1	1.22904	1.16321	1.42992	1.309	1.33219	1.29267	1.55651	1.59832	1.55202	2.35442	1.2941	1.67107
7120432I05Rik	1	#N/A	#N/A	#N/A	#N/A	#N/A	1	1	1	1	0	0	0	0	0	0	0	0	0	0	0	0
7330404K18Rik	#N/A	#N/A	#N/A	#N/A	#N/A	#N/A	#N/A	0.373901	0.953061	1	0.268098	0	0	0	0	0.0536196	0	0	0	0	0	0
7330423F06Rik	#N/A	#N/A	#N/A	#N/A	#N/A	#N/A	#N/A	0.181087	0.793803	1	0	0	0	0	0	0	0	0.582727	0	0.469501	0	0.210446
7420426K07Rik	1	#N/A	#N/A	#N/A	#N/A	#N/A	1	1	1	1	0	0	0	0	0	0	0	0	0	0	0	0
7420700N18Rik	1	#N/A	#N/A	#N/A	#N/A	#N/A	1	1	1	1	0	0	0	0	0	0	0	0	0	0	0	0
7420701I03Rik	1.93802	#N/A	#N/A	#N/A	#N/A	#N/A	1.93802	0.566391	1	1	0	0	0	0	0.00528369	0.00105674	0	0.0056709	0	0.00456902	0	0.00204798
7530414M10Rik	-6.22247	#N/A	#N/A	#N/A	#N/A	#N/A	-6.22247	0.262575	0.93552	1	0	0.38843	0.283216	0	0	0.134329	0	0.107939	0	0	0	0.0215878
7530416G11Rik	#N/A	#N/A	#N/A	#N/A	#N/A	#N/A	#N/A	0.132205	0.695416	1	0	0	0	0	0	0	0.0145298	0	0.0408292	0	0.0150295	0.0140777
7630403G23Rik	1	#N/A	#N/A	#N/A	#N/A	#N/A	1	1	1	1	0	0	0	0	0	0	0	0	0	0	0	0
8030423F21Rik	1	#N/A	#N/A	#N/A	#N/A	#N/A	1	1	1	1	0	0	0	0	0	0	0	0	0	0	0	0
[truncated: 41,273 more rows]

[truncated: 1 more sheets: Table S11]
